# Supplementary material for: Comparative Genomic Analysis of Human Fungal Pathogens Causing Paracoccidioidomycosis
Source: PLoS Genet. 2011 Oct 27;7(10):e1002345. doi: 10.1371/journal.pgen.1002345 (PMC3203195; doi:10.1371/journal.pgen.1002345)
Supplement: Table S8 — MEROPS peptidase classification counts for 15 fungal genomes. (XLS) [file pgen.1002345.s013.xls]

## Sheet: Sheet1
Table S8. MEROPS pepidase classification counts for 15 fungal genomes.
Family	Aspergillus fumigatus	Aspergillus flavus	Aspergillus nidulans	Coccidioides immitus	Coccidioides posadasii	Fusarium Oxysporum	Histoplasma Capsulatum	Magnaportha grisea	Microsporum gyspseum	Neurospora crassa	Paracoccidioides lutzii	Paracoccidioides brasiliensis 03	Paracoccidioides brasiliensis 18	Penicillium chrysogenum	Uncinocarpus reesi
A01	7	16	10	6	7	23	5	19	8	18	4	4	4	9	6
A02	1	0	0	0	0	0	2	0	0	0	0	0	0	0	0
A11	0	0	0	0	0	6	0	0	0	0	6	1	2	9	0
A22	1	1	1	1	1	1	1	1	1	1	1	1	1	1	1
C01	0	1	1	0	0	1	1	1	1	1	1	1	1	0	0
C02	2	2	2	2	1	11	2	4	1	4	2	2	2	2	1
C12	4	4	4	4	3	5	4	4	4	3	4	3	3	5	4
C13	1	1	1	1	1	1	1	1	1	1	1	1	1	1	1
C14	2	3	3	1	1	5	1	2	3	2	1	1	1	2	1
C15	1	1	1	1	1	1	1	1	1	1	1	1	1	1	1
C19	15	15	16	16	14	14	14	14	17	14	15	16	16	14	15
C26	12	13	11	12	11	12	8	10	9	10	9	9	9	14	9
C40	1	1	1	0	0	0	1	0	1	0	0	0	0	1	1
C44	6	8	7	6	6	5	7	7	6	6	7	7	7	7	5
C45	1	2	2	1	1	2	1	0	1	0	1	1	1	2	0
C48	3	3	4	4	3	3	2	3	3	3	2	2	2	3	3
C50	1	1	1	1	1	1	1	1	1	1	1	1	1	1	1
C54	1	1	1	1	1	1	1	1	1	1	1	1	1	1	1
C56	9	6	5	5	5	12	5	8	5	4	5	4	5	8	3
C65	1	1	1	1	1	0	1	1	1	1	1	1	1	1	1
C69	0	0	0	0	0	1	0	1	0	0	0	0	0	0	0
C85	1	1	1	1	1	1	1	1	1	1	1	1	1	1	1
C88	1	1	1	1	1	1	1	1	1	1	1	1	1	1	1
G01	2	3	2	0	0	1	0	2	0	2	0	0	0	3	0
I04	0	0	0	0	0	0	0	0	1	0	1	0	0	0	0
I09	0	1	1	0	0	2	0	1	0	1	0	0	0	0	0
I32	0	0	1	0	0	1	0	0	1	1	1	1	1	0	1
I51	3	3	2	2	2	3	2	6	1	3	2	2	2	2	2
I66	0	1	0	0	0	0	0	0	0	0	0	0	0	0	0
I78	1	1	0	0	0	0	0	0	0	0	0	0	0	0	0
M01	3	4	4	4	4	4	4	4	3	4	4	4	4	4	2
M03	2	4	2	2	2	4	2	2	2	2	2	2	2	2	2
M04	0	0	0	0	0	1	0	1	0	1	0	0	0	0	0
M06	0	1	0	1	1	6	0	1	1	0	1	1	1	1	1
M10	0	1	0	0	0	1	0	0	0	0	0	0	0	0	0
M12	2	1	1	1	1	3	0	2	1	1	1	1	1	2	1
M13	1	1	1	0	0	2	1	1	0	0	0	0	0	1	0
M14	1	2	2	3	3	9	1	11	4	2	1	1	1	2	3
M16	6	6	6	6	6	20	7	6	7	6	6	7	7	6	6
M18	2	2	3	2	2	2	2	2	2	2	2	2	2	2	2
M19	2	3	1	2	2	3	1	2	3	1	2	2	2	1	2
M20	13	17	14	7	7	16	5	8	6	6	4	4	4	13	7
M22	3	4	4	3	2	3	3	3	3	3	3	3	3	3	3
M23	12	12	8	9	8	9	9	10	11	10	11	10	11	11	9
M24	11	12	12	10	9	13	9	10	9	8	10	9	9	12	9
M28	7	13	7	9	9	18	7	18	11	8	6	7	6	6	10
M35	3	6	4	7	7	2	1	6	5	2	1	1	1	1	4
M36	1	2	0	2	2	1	0	1	5	0	0	0	0	0	2
M38	12	20	16	5	5	30	6	11	6	12	5	5	5	18	6
M41	2	2	2	2	2	2	2	2	2	2	2	2	2	2	2
M43	1	1	2	1	1	2	0	2	4	2	0	0	0	1	3
M48	2	2	2	1	1	2	2	2	1	2	2	1	1	2	1
M49	2	0	2	1	1	1	1	2	1	1	1	1	1	1	1
M50	3	5	3	3	2	4	3	3	3	3	3	3	3	2	3
M54	1	0	1	0	0	0	0	0	0	0	0	1	0	0	0
M60	0	1	0	0	0	0	0	0	0	0	0	0	0	0	1
M67	7	5	7	8	7	7	8	7	7	7	8	7	7	7	6
M76	1	0	1	1	1	1	1	1	1	1	1	1	1	1	0
M77	7	9	8	1	1	2	1	3	6	1	0	0	0	1	3
S01	1	5	3	2	2	10	2	4	2	2	2	2	2	1	2
S08	5	6	10	16	17	31	8	25	14	7	5	6	6	6	19
S09	127	166	149	99	90	210	82	126	105	98	87	90	87	134	91
S10	11	12	5	10	11	12	5	6	11	4	5	6	5	10	8
S12	6	19	8	5	6	20	3	9	8	5	4	4	5	12	7
S14	1	1	1	1	1	1	1	1	1	1	0	1	1	1	1
S15	2	9	3	0	0	9	0	3	0	1	0	0	0	2	0
S16	2	2	2	2	2	2	2	2	2	2	2	2	2	2	2
S26	3	1	3	3	4	2	2	2	2	1	3	3	3	5	1
S28	3	4	2	3	3	2	1	6	2	2	1	1	1	1	3
S33	36	60	36	25	23	100	21	50	28	27	17	18	15	40	18
S53	5	5	3	3	3	4	3	5	3	4	4	3	3	4	3
S54	5	5	6	5	5	6	5	7	5	5	5	5	4	5	4
S58	1	1	1	0	0	2	1	1	0	0	0	0	0	0	0
S59	1	1	1	1	1	10	1	1	1	0	1	1	1	1	1
S66	0	0	0	0	0	1	0	0	0	0	0	0	0	0	0
T01	14	15	15	14	14	14	14	14	14	14	14	14	14	13	14
T02	2	2	2	2	2	3	2	3	2	3	2	2	2	2	2
T03	2	4	2	2	2	3	2	3	4	2	2	2	2	3	2
T05	1	1	1	1	1	1	1	1	1	1	1	1	1	1	1
U48	1	1	1	1	1	1	1	1	1	1	1	1	1	1	1
