# Supplementary material for: Comparative Genomic Analysis of Human Fungal Pathogens Causing Paracoccidioidomycosis
Source: PLoS Genet. 2011 Oct 27;7(10):e1002345. doi: 10.1371/journal.pgen.1002345 (PMC3203195; doi:10.1371/journal.pgen.1002345)
Supplement: Table S10 — Carbon source utilization by Uncinocarpus reesii. (XLS) [file pgen.1002345.s015.xls]

## Sheet: Sheet1
Table S10. Carbon source utilization by Uncinocarpus reesii.
Growth of U. reesii on Biolog plates PM1 and PM2a with compounds identified by CAS chemical ID and mode of action (MOA).
Average and median calculations are based on combining three independent biological replicates.
			day 1		day 3		day 5		day 7
chemical	CAS	MOA	average	median	average	median	average	median	average	median
a-D-Glucose	50-99-7	C-Source, carbohydrate	0.0391785	-0.000344148	0.139078	0.192193	0.316828	0.35775	0.983626	1.02772
N-Acetyl-D-Glucosamine	7512-17-6	C-Source, carbohydrate	0.0179662	0.0677994	0.258383	0.349416	0.495969	0.454082	0.880012	0.958683
D-Mannose	3458-28-4	C-Source, carbohydrate	0.0701204	0.0436369	0.304518	0.428109	0.442786	0.468618	0.848563	0.947092
Ala-Gly	687-69-4	C-Source, amino acid	-0.00858937	0.0190152	0.165651	0.228859	0.374222	0.467579	0.824993	0.775385
L-Isoleucine	73-32-5	C-Source, amino acid	0.108645	0.142028	0.224359	0.228498	0.560192	0.725093	0.793784	0.937527
Gly-Pro	704-15-4	C-Source, amino acid	0.0251281	0.0283808	0.158424	0.220791	0.512787	0.533944	0.757433	0.698368
D-Fructose	57-48-7	C-Source, carbohydrate	0.0636167	0.0300727	0.103326	0.145209	0.241797	0.171455	0.752914	0.882336
p-Hydroxyphenyl Acetic Acid	156-38-7	C-Source, carboxylic acid	0.0166983	0.0439172	0.11841	0.158566	0.318533	0.21668	0.728381	0.822616
m-Hydroxyphenyl Acetic Acid	621-37-4	C-Source, carboxylic acid	0.022027	0.032731	0.172818	0.149301	0.384755	0.253806	0.707558	0.670065
D-Cellobiose	528-50-7	C-Source, oligosaccharide	-0.00942839	-0.00774935	0.0508925	0.0858866	0.166408	0.0934875	0.694681	0.769206
Gentiobiose	554-91-6	C-Source, oligosaccharide	-0.00784241	0.0179052	0.160991	0.219461	0.551948	0.68167	0.658908	0.657713
L-Serine	56-45-1	C-Source, amino acid	0.0387919	0.0234125	0.128216	0.17482	0.318067	0.313963	0.641225	0.585853
L-Proline	147-85-3	C-Source, amino acid	0.0393346	0.049586	0.168612	0.128281	0.155075	0.0817912	0.638587	0.757946
D-Mannitol	69-65-8	C-Source, carbohydrate	-0.014031	0.0104525	0.119666	0.207585	0.149195	0.0638885	0.636496	0.687196
L-Glutamic Acid	6106-04-3	C-Source, amino acid	0.0132632	0.0311248	0.182944	0.330777	0.234447	0.319534	0.600886	0.638945
L-Alanine	56-41-7	C-Source, amino acid	-0.00459603	0.01448	0.070958	0.173426	0.245046	0.195877	0.585051	0.583643
Gly-Glu	7412-78-4	C-Source, amino acid	-0.0156208	0.00547807	0.130247	0.207284	0.271112	0.328606	0.571948	0.551743
Butyric Acid	156-54-7	C-Source, carboxylic acid	0.0203799	0.0479827	0.137023	0.168034	0.401238	0.47841	0.52089	0.549603
Gly-Asp		C-Source, amino acid	0.025369	0.0196889	0.215367	0.189652	0.327701	0.407322	0.51975	0.478572
L-Valine	72-18-4	C-Source, amino acid	0.00206568	0.0174878	0.127805	0.185631	0.323298	0.385768	0.464818	0.504291
L-Ornithine	3184-13-2	C-Source, amino acid	-0.0031334	0.0305682	0.201092	0.269941	0.508248	0.569609	0.435396	0.389148
Laminarin	9008-22-4	C-Source, polymer	0.0123529	0.0427339	0.193817	0.267895	0.465117	0.50758	0.398348	0.395697
L-Alaninamide	33208-99-0	C-Source, amide	0.155615	0.0217725	0.262381	0.199918	0.456012	0.450999	0.397386	0.293555
Caproic Acid	10051-44-2	C-Source, carboxylic acid	-0.0143148	-0.0142389	0.102886	0.0849145	0.288179	0.290756	0.389529	0.373134
L-Arginine	1119-34-2	C-Source, amino acid	0.0168773	0.0363417	0.146442	0.205932	0.425397	0.52346	0.37704	0.388227
L-Phenylalanine	63-91-2	C-Source, amino acid	0.0145954	0.0186971	0.0815317	0.114615	0.276645	0.33773	0.361725	0.385686
g-Amino-N-Butyric Acid	56-12-2	C-Source, carboxylic acid	-0.018454	-0.00717238	0.0917131	0.13588	0.263291	0.332225	0.355616	0.442516
D-Arabitol	488-82-4	C-Source, carbohydrate	-0.0104079	0.00565026	0.129888	0.159317	0.298213	0.34993	0.350693	0.404523
L-Leucine	61-90-5	C-Source, amino acid	0.10231	0.105669	0.151271	0.197324	0.352116	0.385966	0.346557	0.349799
Methylpyruvate	600-22-6	C-Source, ester	-0.00486972	0.0146562	0.155983	0.186759	0.269982	0.312294	0.341218	0.334377
L-Glutamine	56-85-9	C-Source, amino acid	0.00909485	0.0340474	0.1536	0.223612	0.143747	0.113816	0.329582	0.388046
Sorbic Acid	110-44-1	C-Source, carboxylic acid	0.030527	0.0124796	0.145226	-0.0730615	0.3121	0.0929813	0.305186	0.23167
Adonitol	488-81-3	C-Source, carbohydrate	0.059279	0.0492289	0.0653119	0.0905219	0.137696	0.0941864	0.300832	0.314483
Gelatin	9000-70-8	C-Source, polymer	0.00037893	0.0287908	0.145358	0.227691	0.323915	0.399789	0.271835	0.272259
Arbutin	497-76-7	C-Source, carbohydrate	-0.0191472	-0.0103867	0.0293144	0.008737	0.14509	0.14774	0.262507	0.210755
3-Hydroxy 2-Butanone	513-86-0	C-Source, alcohol	0.0828709	0.0549781	0.126564	0.0659397	0.182557	0.131669	0.246311	0.152723
Salicin	138-52-3	C-Source, carbohydrate	-0.0129676	-0.000874178	0.0735102	0.0807888	0.164633	0.194395	0.234816	0.249565
L-Lysine	657-27-2	C-Source, amino acid	-0.00267871	-0.00571201	0.0894115	0.146228	0.231834	0.323122	0.224882	0.304189
L-Aspartic Acid	3792-50-5	C-Source, amino acid	0.0242428	0.0295638	0.139554	0.204762	0.229998	0.190432	0.2102	0.15559
Sebacic Acid	111-20-6	C-Source, carboxylic acid	-0.0143893	-0.0175297	0.085901	0.133466	0.197043	0.26963	0.208143	0.246619
Tween 40	9005-66-7	C-Source, fatty acid	0.0837077	0.111352	0.243123	0.303869	0.314836	0.351762	0.203211	0.175881
Pyruvic Acid	113-24-6	C-Source, carboxylic acid	-0.0199737	0.0138874	0.0509969	0.108926	0.127178	0.118403	0.193374	0.18209
a-Ketoglutaric Acid	22202-68-2	C-Source, carboxylic acid	0.0273462	0.0402011	0.0446239	0.0724004	0.0850151	0.109153	0.19217	0.181353
Succinic Acid	6106-21-4	C-Source, carboxylic acid	0.00316492	0.0238459	0.106346	0.0867387	0.127049	0.122892	0.17893	0.140428
Propionic Acid	137-40-6	C-Source, carboxylic acid	0.000982799	0.028021	0.135669	0.157347	0.134935	0.187169	0.16528	0.163112
Amygdalin	29883-15-6	C-Source, oligosaccharide	0.00370631	0.0229986	0.0508186	0.0748957	0.107423	0.14627	0.142915	0.151714
L-Methionine	63-68-3	C-Source, amino acid	0.0296659	0.0452225	0.0615736	0.0582494	0.162832	0.199639	0.139874	0.14469
Mono-Methylsuccinate	3878-55-5	C-Source, carboxylic acid	-0.0154573	-0.0117598	0.0648128	0.0914243	0.160871	0.210899	0.138608	0.160339
Acetic Acid	127-09-3	C-Source, carboxylic acid	-0.0110856	0.00891322	0.100329	0.130892	0.0771647	0.112957	0.135445	0.12654
Glycine	6000-43-7	C-Source, amino acid	0.000400374	0.00687429	0.0981035	0.129943	0.201525	0.222478	0.124322	0.0725131
D-Xylose	58-86-6	C-Source, carbohydrate	0.238502	0.386525	0.242408	0.364945	0.0505405	-0.10311	0.123835	0.233398
b-Methyl-D-Glucoside	709-50-2	C-Source, carbohydrate	-0.00989212	0.0131266	-0.000485786	0.0175355	0.0619744	0.118974	0.123196	0.139756
g-Hydroxybutyric Acid	502-85-2	C-Source, carboxylic acid	-0.00197051	0.0466601	0.0774236	0.104895	0.165279	0.244655	0.119248	0.16851
2-Aminoethanol	141-43-5	C-Source, alcohol	0.0190104	0.010706	0.0484243	0.0694285	0.0509664	0.0567068	0.116113	0.0931153
Tween 80	9005-65-6	C-Source, fatty acid	0.00675355	0.0469339	0.202201	0.247153	0.224197	0.231011	0.108084	0.0782003
D,L-Malic Acid	6915-15-7	C-Source, carboxylic acid	0.0765842	0.0729678	0.0951839	0.08843	0.0328049	0.0281753	0.103614	0.0347848
D-Trehalose	99-20-7	C-Source, oligosaccharide	0.0206274	0.0327719	0.0839946	0.099164	0.142874	0.215616	0.0923495	0.0316728
4-Hydroxybenzoic Acid	114-63-6	C-Source, carboxylic acid	-0.0176963	-0.00985103	0.0510551	0.0505101	0.103519	0.126233	0.0853842	0.0650587
a-Ketobutyric Acid	2013-26-5	C-Source, carboxylic acid	-0.000728061	0.0302415	0.0697548	0.0808041	0.223099	0.182888	0.0798724	0.0777309
L-Malic Acid	138-09-0	C-Source, carboxylic acid	0.0372108	0.0501594	-0.0325863	0.027301	-0.0509471	0.121905	0.0756811	0.171267
Tween 20	9005-64-5	C-Source, fatty acid	0.150279	0.195044	0.176041	0.198141	0.150013	0.164926	0.0755799	0.0559507
Fumaric Acid	17013-01-3	C-Source, carboxylic acid	-0.000149193	0.0283332	0.0373586	0.0740114	0.0300615	-0.00480543	0.0722859	-0.000592517
a-Hydroxybutyric Acid	19054-57-0	C-Source, carboxylic acid	-0.000815599	0.0315736	0.0698478	0.0802058	0.0949654	0.114708	0.0557947	0.0293827
d-Amino Valeric Acid	5451-09-2	C-Source, carboxylic acid	0.00220914	0.0484013	0.0740588	0.0675993	0.120694	0.145691	0.0498333	0.0469839
Thymidine	50-89-5	C-Source, carbohydrate	-0.0122658	0.0028574	0.0399546	0.0794262	0.16326	0.152504	0.0398124	0.0248345
Adenosine	58-61-7	C-Source, carbohydrate	-0.0243013	-0.000496197	0.0123712	0.0199897	0.0415807	0.0139925	0.0380953	-0.0323967
Acetamide	60-35-5	C-Source, amide	-0.0208251	-0.0305066	0.0106812	0.0362347	0.0339251	0.0636451	0.0332329	0.036684
2-Oxovaleric Acid	1821-02-9	C-Source, carboxylic acid	0.00205651	0.0247682	0.0596866	0.0626711	0.124312	0.133849	0.0330683	0.00291218
D-Glucose-6-Phosphate	3671-99-6	C-Source, carbohydrate	0.0258245	0.0452153	0.0412071	0.0900223	0.0284525	0.058329	0.0313919	0.0293561
D,L-Lactic Acid	312-85-6	C-Source, carboxylic acid	0.00331843	0.0429308	0.0863083	0.0813414	-0.00621708	-0.0540121	0.0303448	0.0117453
Dextrin	9004-53-9	C-Source, polymer	0.0859283	0.0401181	0.165833	0.0693967	0.139959	0.0307924	0.0220331	-0.0788173
L-Asparagine	70-47-3	C-Source, amino acid	-0.00617624	0.0285192	0.00958345	0.0748995	0.103016	0.072168	0.019261	0.0472238
Uridine	58-96-8	C-Source, carbohydrate	0.000343905	0.0393424	0.0452163	0.0377946	0.0698563	0.0745171	0.018996	-0.0512254
D-Lactic Acid Methyl Ester	17392-83-5	C-Source, ester	0.0146352	0.00369586	0.0575309	0.082025	0.0457554	0.0734623	0.0159412	0.0365013
Negative Control		C-Source, negative control	-0.00363529	-0.0162986	-0.00427731	-0.0106283	-1.78793e-05	-0.0194511	0.0148867	0.0241403
Bromosuccinic Acid	923-06-8	C-Source, carboxylic acid	0.0450207	0.0161668	0.0930098	0.0235425	0.128417	0.161192	0.0121653	-0.013209
L-Threonine	72-19-5	C-Source, amino acid	0.0863331	0.0426661	0.0933198	0.101513	0.103252	0.128011	0.00854875	0.000975999
L-Arabinose	87-72-9	C-Source, carbohydrate	0.0518401	0.0269251	0.102732	0.0665965	-0.0104636	-0.000792626	0.00785811	-0.0889406
b-Phenylethylamine	156-28-5	C-Source, amine	-0.00503426	0.00308181	-0.0382682	-0.0505092	-0.0512873	-0.0849914	0.00590442	-0.0313213
Dihydroxyacetone	96-26-4	C-Source, alcohol	0.00804671	0.0343472	0.0346139	0.0728488	0.0443781	0.0656634	0.00589838	-0.0137156
Palatinose	13718-94-0	C-Source, oligosaccharide	0.034151	0.0448856	0.0387339	0.042579	0.0681669	0.117407	0.00366701	0.0134006
Glycogen	9005-79-2	C-Source, polymer	-0.00165411	0.0201234	0.0752946	0.0840837	0.0542345	0.054985	-0.00193088	-0.0218888
L-Tartaric Acid	6106-24-7	C-Source, carboxylic acid	-0.0526819	-0.0173262	-0.00466347	0.0207351	0.0415083	0.0941268	-0.00733614	-0.019341
i-Erythritol	149-32-6	C-Source, carbohydrate	-0.0225269	-0.00309314	0.0460282	0.0677705	0.0722426	0.103593	-0.00941479	-0.00693444
Inosine	58-63-9	C-Source, carbohydrate	-0.00632281	-0.00133229	0.0303083	0.0350772	-0.0082003	-0.000974331	-0.00958737	-0.00654984
D-Tagatose	87-81-0	C-Source, carbohydrate	0.118247	0.023957	0.160228	0.0431639	0.112167	0.0174109	-0.0102719	-0.137085
b-Hydroxybutyric Acid	150-83-4	C-Source, carboxylic acid	0.00450923	0.00782327	0.0332864	0.0547591	0.0587728	0.0604451	-0.0140891	-0.0430591
Negative Control		C-Source, negative control	0.00311105	0.015443	0.0050769	0.0104357	0.00778286	0.0193655	-0.0155985	-0.0244727
Maltotriose	1109-28-0	C-Source, oligosaccharide	0.0123617	0.0512332	0.066275	0.0583843	0.022208	0.0247152	-0.0202729	-0.0566414
D-Malic Acid	636-61-3	C-Source, carboxylic acid	0.0743645	0.0206005	0.0577143	0.0586494	0.0665369	0.0813159	-0.0207079	-0.0284628
Citric Acid	6132-04-3	C-Source, carboxylic acid	0.0223866	0.0307386	0.0586958	0.0593888	0.0315355	0.0440332	-0.0255456	-0.0531409
D-Raffinose	17629-30-0	C-Source, carbohydrate	-0.00264676	0.0207941	0.0467591	0.0726308	0.007582	0.0457941	-0.0275393	-0.0111956
Succinamic Acid	638-32-4	C-Source, carboxylic acid	-0.0132029	-0.0341672	-0.0029968	0.0179113	0.0471644	0.044655	-0.0286127	-0.0410351
D-Alanine	338-69-2	C-Source, amino acid	-0.00254033	-0.00646478	0.0130293	0.00205417	0.00147508	-0.0280738	-0.0287968	-0.062639
Tricarballylic Acid	99-14-9	C-Source, carboxylic acid	-0.0161308	-0.00945388	0.0996002	0.0425511	0.0513876	0.021795	-0.0293772	-0.129283
L-Pyroglutamic Acid	98-79-3	C-Source, amino acid	0.0234694	0.0302839	0.0695809	0.0726401	0.0329543	0.0379497	-0.0345554	-0.067237
Citraconic Acid	207-858-7	C-Source, carboxylic acid	0.0349659	0.0468787	0.0671909	0.0776797	0.0495539	0.0692407	-0.0363914	-0.0704979
N-Acetyl-L-Glutamic Acid	1188-37-0	C-Source, amino acid	0.0407054	0.0416938	0.0660252	0.0488071	0.0598381	0.0144583	-0.0398796	-0.12158
D-Tartaric Acid	57341-16-9	C-Source, carboxylic acid	-0.0174855	-0.0315517	0.0233138	-0.0187842	0.0495502	0.013877	-0.0420698	-0.158948
2,3-Butanone	431-03-8	C-Source, alcohol	-0.0134847	-0.00318758	-0.000411759	0.0213649	-0.0104184	0.0301495	-0.0472486	-0.0609661
Putrescine	333-93-7	C-Source, amine	-0.00202091	0.007929	0.0361241	0.0491701	0.0214932	0.0433769	-0.047318	-0.0812042
D-Galactose	59-23-4	C-Source, carbohydrate	-0.00198731	0.0291966	0.0814057	0.111023	0.0328431	0.0575143	-0.0480349	-0.0293206
N-Acetyl-D-Galactosamine	14215-68-0	C-Source, carbohydrate	-0.00131048	0.0208569	0.0322196	0.0580404	-0.00684339	-0.0122642	-0.0486019	-0.0655938
Itaconic Acid	97-65-4	C-Source, carboxylic acid	0.000412496	0.024672	0.0553481	0.0731413	0.0528137	0.0742484	-0.0501207	-0.0749035
D,L-Citramalic Acid	6236-10-8	C-Source, carboxylic acid	-0.00863108	0.0165089	0.0182562	0.0225345	0.0265752	0.00995815	-0.0562568	-0.106419
L-Lyxose	1949-78-6	C-Source, carbohydrate	0.0371157	0.0246536	0.0443882	0.0732871	-0.0216314	-0.0201658	-0.0594725	-0.070607
Glycolic Acid	79-14-1	C-Source, carboxylic acid	-0.00146951	0.0154027	0.0436966	0.00753213	-0.0439095	-0.0279517	-0.0604793	-0.173256
D-Melibiose	585-99-9	C-Source, oligosaccharide	0.0565387	0.0227606	0.112384	0.0769703	0.0208455	-0.0323687	-0.0632876	-0.126345
Pectin	9000-69-5	C-Source, polymer	0.0278229	0.0270097	0.0567856	0.0354432	-0.00801086	0.000332383	-0.0703917	-0.139649
L-Fucose	2438-80-4	C-Source, carbohydrate	0.0688949	0.0258693	0.0985059	0.0463452	-0.0617773	-0.0260553	-0.0759417	-0.157796
D-Saccharic Acid	576-42-1	C-Source, carboxylic acid	0.0189453	0.0420763	0.0462198	0.0711788	-0.0171261	-0.0369968	-0.078905	-0.0960313
L-Homoserine	672-15-1	C-Source, amino acid	0.00161507	0.0187585	0.0143754	0.00481081	0.0125217	0.0242234	-0.0790118	-0.107057
Melibionic Acid	70803-54-2	C-Source, oligosaccharide	0.0492488	0.0342173	0.0784404	0.060909	0.0226977	0.0360704	-0.0828782	-0.0885799
5-Keto-D-Gluconic Acid	91446-96-7	C-Source, carboxylic acid	-0.0219482	-0.0108511	0.0204895	0.0170869	0.0226373	0.0533001	-0.083434	-0.104212
D-Galacturonic Acid	91510-62-2	C-Source, carboxylic acid	0.0309975	0.0547082	0.035293	0.00945077	-0.0125998	0.00498857	-0.0840614	-0.130893
D,L-Octopamine	770-05-8	C-Source, amine	-0.00579432	0.0185012	0.0240153	0.00976386	0.000634633	0.0054749	-0.0847106	-0.13328
D-Ribono-1,4-Lactone	5336-08-3	C-Source, carboxylic acid	0.0184323	-0.00948302	0.0419505	0.0394874	0.0184838	-0.00384413	-0.0848848	-0.155942
Tyramine	60-19-5	C-Source, amine	0.00441072	0.0254195	0.0127022	0.0156442	0.0621917	0.025116	-0.0853957	-0.0965053
D-Aspartic Acid	1783-96-6	C-Source, amino acid	-0.0227846	0.0208122	-0.0113662	-0.00443266	-0.0208108	0.00756112	-0.0859343	-0.123952
D-Fructose-6-Phosphate	26177-86-637250-85-4	C-Source, carbohydrate	0.0254384	0.0504443	0.0545016	0.0522695	0.0184287	0.0540945	-0.0909483	-0.108369
Inulin	9005-80-5	C-Source, polymer	-0.0150099	0.0137694	0.0722412	0.0642976	0.000472432	-0.00498495	-0.0909669	-0.12425
L-Galactonic Acid-g-Lactone	1668-08-2	C-Source, carboxylic acid	0.0342584	0.0259227	0.0360903	0.0458467	-0.0371953	-0.0362349	-0.0921314	-0.103773
L-Arabitol	7643-75-6	C-Source, carbohydrate	0.0921726	0.0651499	0.0865136	0.0596904	0.0147666	0.0044788	-0.0932634	-0.153193
Glyoxylic Acid	563-96-2	C-Source, carboxylic acid	-0.00364137	0.0342299	0.00935215	-0.00952939	-0.014293	-0.0175534	-0.0934782	-0.153548
b-Methyl-D-Glucuronic Acid	134253-42-2	C-Source, carboxylic acid	0.0186696	0.0208696	0.034822	0.0289715	0.00732667	-0.0365321	-0.0944241	-0.162426
a-Methyl-D-Mannoside	617-04-9	C-Source, carbohydrate	-0.0263056	-0.0264083	0.0223088	0.0112465	-0.018582	-0.0215228	-0.0947107	-0.123449
D-Galactonic Acid-g-Lactone	2782-07-2	C-Source, carboxylic acid	0.0138775	0.0267389	0.0565937	0.0350651	-0.0075282	-0.0439705	-0.09486	-0.124599
D-Glucuronic Acid	14984-34-0	C-Source, carboxylic acid	-0.00746396	0.0255038	0.0282901	0.0516476	-0.0299006	-0.0175761	-0.0951467	-0.137281
Malonic Acid	26522-85-0	C-Source, carboxylic acid	0.00628908	-0.0132652	-0.0107806	-0.0115225	0.00722985	0.0466175	-0.0987993	-0.129284
a-Methyl-D-Galactoside	3396-99-4	C-Source, carbohydrate	0.0265066	0.0271371	0.0422619	0.0593789	0.00491644	0.0130891	-0.102465	-0.126376
g-Cyclodextrin	17465-86-0	C-Source, polymer	0.00770229	0.0283283	0.0389672	0.0438735	-0.0115825	-0.0177398	-0.105582	-0.10669
D-Sorbitol	50-70-4	C-Source, carbohydrate	0.0415972	0.0314085	0.0671414	0.0971147	-0.0366223	-0.0419273	-0.105801	-0.103311
Chondroitin Sulfate C	12678-07-8	C-Source, polymer	0.0260174	0.047353	0.0653583	0.0606079	-0.010708	-0.00565384	-0.10637	-0.121831
L-Histidine	5934-29-2	C-Source, amino acid	0.00396264	0.0174308	-0.0020618	-0.00345551	-0.0139627	-0.00701749	-0.111362	-0.134858
D,L-Carnitine	461-05-2	C-Source, carboxylic acid	-0.00866039	0.0173742	0.0139292	0.057849	-0.0386892	0.0031093	-0.113289	-0.113616
a-Hydroxyglutaric Acid-g-Lactone	21461-84-7	C-Source, carboxylic acid	0.0148175	0.0310807	0.0272612	0.0378621	-0.0824731	-0.0602158	-0.113469	-0.101998
2,3-Butanediol	513-85-9	C-Source, alcohol	-0.0044085	-0.00348306	0.0208936	0.0426858	-0.0352161	-0.0129488	-0.114558	-0.131165
D-Glucose-1-Phosphate	56401-20-8	C-Source, carbohydrate	0.00301234	0.0161763	0.0131267	0.014217	-0.0518015	-0.0211662	-0.116589	-0.12483
Turanose	547-25-1	C-Source, oligosaccharide	0.000890546	0.0200973	0.0476173	0.0338107	-0.00921198	-0.0144434	-0.117911	-0.13959
b-Methyl-D-Xyloside	612-05-5	C-Source, carbohydrate	-0.00226539	0.0056801	0.0546247	0.0363303	-0.0036838	-6.85823e-06	-0.118609	-0.14197
L-Glucose	921-60-8	C-Source, carbohydrate	0.0272997	0.0309477	0.0414596	0.0468167	-0.00334022	-0.00533542	-0.119556	-0.149635
b-Cyclodextrin	7585-39-9	C-Source, polymer	-0.0809519	-0.0721215	-0.00243255	0.043486	-0.0480914	-0.020604	-0.120215	-0.126134
Formic Acid	141-53-7	C-Source, carboxylic acid	0.0124635	0.0423386	0.0285663	0.0463616	-0.0382713	-0.0627221	-0.120405	-0.130639
D-Glucosaminic Acid	3646-68-2	C-Source, carboxylic acid	-0.029945	-0.00223623	0.0334098	0.0340408	-0.0333234	-0.024051	-0.120487	-0.146632
Hydroxy-L-Proline	51-35-4	C-Source, amino acid	-0.000910896	0.0196939	0.051533	0.0375094	-0.0044012	-0.00776809	-0.120834	-0.159132
Maltose	69-79-4	C-Source, oligosaccharide	0.0112513	0.0319016	0.0163335	0.0226992	-0.0569007	-0.0504318	-0.125071	-0.110863
b-Methyl-D-Galactoside	1824-94-8	C-Source, carbohydrate	-0.00625249	0.00181206	0.0348008	0.0429502	-0.0146567	-0.0144929	-0.126937	-0.155778
D-Fucose	3615-37-0	C-Source, carbohydrate	-0.00417297	0.0196689	0.0397905	0.0726977	-0.0112926	0.021421	-0.127398	-0.13568
Acetoacetic Acid	3483-11-2	C-Source, carboxylic acid	0.0289827	0.0406383	0.00268948	0.0172676	-0.0114048	0.00902555	-0.128412	-0.151262
m-Inositol	87-89-8	C-Source, carbohydrate	0.0595462	0.0489635	0.0342446	0.0218054	0.0453072	-0.0372625	-0.129976	-0.170167
D-Arabinose	10323-20-3	C-Source, carbohydrate	0.0092149	0.0180361	0.0147307	0.0101238	-0.0173699	-0.0152675	-0.130851	-0.158156
Sucrose	57-50-1	C-Source, oligosaccharide	-0.0100408	0.0275115	0.0314931	0.0697002	-0.0297454	-0.00963111	-0.131524	-0.132008
D-Psicose	551-68-8	C-Source, carbohydrate	0.0815666	0.0620391	0.0378632	0.0497631	-0.0323162	-0.0287922	-0.133623	-0.146049
Sedoheptulosan	469-90-9	C-Source, carbohydrate	-0.0068612	0.0137426	0.014909	0.0220287	-0.035708	-0.0188182	-0.136835	-0.154859
m-Tartaric Acid	147-73-9	C-Source, carboxylic acid	0.0184689	0.0390135	-0.0167771	0.000875941	0.00537395	-0.0352285	-0.137048	-0.182153
Dulcitol	608-66-2	C-Source, carbohydrate	-0.0188397	0.00418039	0.0701896	0.0704859	-0.0195057	-0.00815552	-0.138139	-0.175737
D-Ribose	50-69-1	C-Source, carbohydrate	0.030375	0.0344357	-0.00602374	0.0174819	0.0851142	-0.0144424	-0.138808	-0.146853
Glycerol	56-81-5	C-Source, carbohydrate	-0.0055007	0.00680635	0.00414336	0.0218889	-0.0749787	-0.0626257	-0.140186	-0.147324
Stachyose	470-55-310094-58-3	C-Source, oligosaccharide	-0.00883899	0.0160398	0.0269843	0.0388735	-0.0250265	-0.015398	-0.140388	-0.159952
D-Lactitol	81025-04-9	C-Source, oligosaccharide	-0.00549869	-0.00161056	0.0297785	0.0286438	-0.0267656	-0.0354352	-0.140985	-0.170302
D,L-a-Glycerol Phosphate	3325-00-6	C-Source, carbohydrate	-0.0278074	0.00242428	-0.00421814	0.00359091	-0.07335	-0.0737115	-0.14101	-0.136294
Oxalomalic Acid	89304-26-7	C-Source, carboxylic acid	0.00542284	0.0293768	0.0270622	0.03172	-0.0218418	-0.00302161	-0.142837	-0.155477
Maltitol	585-88-6	C-Source, carbohydrate	-0.00795964	0.00764579	0.0201065	0.0332032	-0.0353083	-0.0183091	-0.144103	-0.159695
Xylitol	87-99-0	C-Source, carbohydrate	0.0585125	0.04606	0.014469	0.016627	-0.0411758	-0.0319676	-0.144204	-0.165948
Glucuronamide	3789-97-7	C-Source, amide	0.0340124	0.0326598	0.0453972	0.0777461	-0.0737974	-0.0694592	-0.145196	-0.193853
3-0-b-D-Galactopyranosyl-D-Arabinose	6057-48-3	C-Source, carbohydrate	0.0547087	0.106812	0.0266232	0.0180467	-0.0196217	-0.0234204	-0.145451	-0.175643
1,2-Propanediol	57-55-6	C-Source, alcohol	-0.00323132	0.0146987	0.0197235	0.0400911	-0.0599087	-0.0145091	-0.148461	-0.154108
D-Melezitose	10030-67-8	C-Source, oligosaccharide	-0.0182862	0.00683259	0.0191539	0.0209709	-0.0373088	-0.0381932	-0.148571	-0.186336
D-Glucosamine	66-84-2	C-Source, carbohydrate	0.0104277	0.0317982	-0.00953337	0.0127316	-0.0457576	-0.0133571	-0.149731	-0.148483
Oxalic Acid	62-76-0 144-62-7	C-Source, carboxylic acid	-0.0328755	-0.00936806	-0.0117727	0.0078392	-0.0405747	-0.0230936	-0.150478	-0.170452
2'-Deoxyadenosine	16373-93-6	C-Source, carbohydrate	-0.00601941	0.0239207	0.00911987	0.0123612	-0.00177995	0.0193942	-0.151379	-0.161469
N-Acetyl-Neuraminic Acid	131-48-6	C-Source, carboxylic acid	-0.0444272	-0.0134336	0.00524581	0.0234783	-0.0421455	-0.0201453	-0.152851	-0.165608
D-Threonine	632-20-2	C-Source, amino acid	-0.00604022	0.0188382	0.00497583	0.0125757	-0.0716316	-0.0745918	-0.156098	-0.156652
Mucic Acid	526-99-8	C-Source, carboxylic acid	0.00191193	0.0049722	-0.0120385	0.0182023	0.081253	-0.0251558	-0.157266	-0.172369
Mannan	9036-88-8	C-Source, polymer	-0.0117994	0.0127002	0.0152174	0.0719604	-0.0651424	-0.0132249	-0.158132	-0.154606
2-Hydroxybenzoic Acid	54-21-7	C-Source, carboxylic acid	-0.0242234	-0.0120858	-0.00116559	0.0184938	-0.0475776	-0.0269414	-0.159424	-0.175137
a-Methyl-D-Glucoside	3396-99-4	C-Source, carbohydrate	-0.0170509	0.000322784	-0.0095062	-0.0238023	-0.0600533	-0.0537288	-0.166622	-0.194852
3-Methylglucose	13224-94-7	C-Source, carbohydrate	-0.0117446	0.0094215	-0.0175377	-0.00381464	-0.0514982	-0.0347164	-0.168947	-0.184231
N-Acetyl-D-glucosaminitol	4271-28-7	C-Source, carbohydrate	-0.0132641	0.012219	0.0132484	0.0246038	-0.0428898	-0.0319308	-0.169058	-0.181323
Lactulose	4618-18-2	C-Source, oligosaccharide	0.00879318	0.0191063	0.010661	0.0136293	0.010734	-0.0238	-0.169865	-0.178673
Sec-Butylamine	13952-84-6	C-Source, amine	-0.0210788	-0.00179421	-0.0717485	-0.068065	-0.0748712	-0.052493	-0.174134	-0.189392
2-Deoxy-D-Ribose	533-67-5	C-Source, carbohydrate	-0.0185613	-0.0132031	-0.0498898	-0.0784161	-0.0761912	-0.0880222	-0.17443	-0.217747
D-Gluconic Acid	527-07-1	C-Source, carboxylic acid	0.0272348	0.00933462	0.0141945	0.0342491	0.027561	-0.0171436	-0.174651	-0.16792
L-Rhamnose	3615-41-6	C-Source, carbohydrate	-0.0250156	-0.00690192	0.0050595	0.0158939	0.00540456	-0.0312327	-0.177587	-0.178828
a-D-Lactose	63-42-3	C-Source, oligosaccharide	0.0056547	0.0273639	-0.0231389	0.00187087	-0.0798713	-0.0632972	-0.178091	-0.172729
Quinic Acid	77-95-2	C-Source, carboxylic acid	-0.00834856	0.0221281	-0.0136344	0.0146142	-0.0620215	-0.030505	-0.178214	-0.183735
L-Sorbose	87-79-6	C-Source, carbohydrate	-0.00655381	0.0239954	-0.0101617	-0.0148068	-0.055196	-0.0577432	-0.181151	-0.204784
b-D-Allose	2595-97-3	C-Source, carbohydrate	-0.0124203	0.0108053	-0.00522668	-0.0243612	-0.0826066	-0.0777658	-0.196194	-0.227955
N-Acetyl-D-Mannosamine	7772-94-3	C-Source, carbohydrate	5.25825e-05	0.00595685	-0.0377341	0.0435136	-0.134195	-0.029662	-0.219797	-0.11825
Capric Acid	1002-62-6	C-Source, carboxylic acid	-0.0649288	-0.0411895	-0.0837998	-0.0528877	-0.131018	-0.0599689	-0.226422	-0.177203
D-Serine	312-84-5	C-Source, amino acid	0.037252	0.054215	-0.0554614	-0.0238955	-0.13981	-0.00660584	-0.226727	-0.104067
a-Cyclodextrin	10016-20-3	C-Source, polymer	-0.242098	-0.274666	-0.145759	-0.126196	-0.227923	-0.243192	-0.346512	-0.392679
