# Supplementary material for: Comparative Genomic Analysis of Human Fungal Pathogens Causing Paracoccidioidomycosis
Source: PLoS Genet. 2011 Oct 27;7(10):e1002345. doi: 10.1371/journal.pgen.1002345 (PMC3203195; doi:10.1371/journal.pgen.1002345)
Supplement: Table S13 — Conservation of mating genes. (XLS) [file pgen.1002345.s018.xls]

## Sheet: Sheet1
Table S13. Conservation of mating genes
Gene	organism	category	annotation	P. lutzii	Pb03	Pb18	H. capsulatum	C. immitis	A. fumigatus	ESTs^
ANID_02755	A. nidulans	Mating process	mating type alpha box protein	PAAG_05873	none	none	none	none	none	3
ANID_04734	A. nidulans	Mating process	mating type HMG-box protein	PAAG_02636	PABG_05778	PADG_06118	HCAG_01665	CIMG_00406	Afu3g06170	2
SPBC25B2.02c	S. pombe	Mating process	M-factor transporter Mam1	PAAG_07335	PABG_05520	PADG_05835	HCAG_08953	CIMG_00780	Afu4g14130	14
YGL203C	S. cerevisiae	Mating process	KEX1;Protease involved in the processing of killer toxin and alpha factor precursor	PAAG_00330	PABG_06619	PADG_02348	HCAG_01993	CIMG_07181	Afu1g08940	5
SPAC1296.03c	S. pombe	Mating process	serine carboxypeptidase Sxa2	PAAG_00330	PABG_06619	PADG_02348	HCAG_01993	CIMG_04074	Afu2g03510	5
ANID_03583	A. nidulans	Mating process	kexin like processing protease	PAAG_07022	PABG_03025	PADG_01553	HCAG_07015	CIMG_00625	Afu4g12970	4
YNL238W	S. cerevisiae	Mating process	KEX2;Subtilisin-like protease (proprotein convertase), a calcium-dependent serine protease involved in the activation of proproteins of the secretory pathway	PAAG_07022	PABG_03025	PADG_01553	HCAG_07015	CIMG_00625	Afu4g12970	4
YOR219C	S. cerevisiae	Mating process	STE13;Dipeptidyl aminopeptidase, Golgi integral membrane protein that cleaves on the carboxyl side of repeating -X-Ala- sequences, required for maturation of alpha factor, transcription is induced by a-factor	PAAG_01724	PABG_03771	PADG_00053	HCAG_06318	CIMG_02340	Afu3g07850	2
YLR389C	S. cerevisiae	Mating process	STE23;Metalloprotease involved, with homolog Axl1p, in N-terminal processing of pro-a-factor to the mature form; expressed in both haploids and diploids; member of the insulin-degrading enzyme family	PAAG_04661	PABG_00030	PADG_02421	HCAG_00321	CIMG_06411	Afu5g02010	2
YMR274C	S. cerevisiae	Mating process	RCE1;Type II CAAX prenyl protease involved in the proteolysis and maturation of Ras and the a-factor mating pheromone	PAAG_03593	PABG_06930	PADG_06229	HCAG_06839	CIMG_02653	Afu6g04890	2
YJR117W	S. cerevisiae	Mating process	STE24;Highly conserved zinc metalloprotease that functions in two steps of a-factor maturation, C-terminal CAAX proteolysis and the first step of N-terminal proteolytic processing; contains multiple transmembrane spans	PAAG_00744	PABG_01483	PADG_04087	HCAG_04210	CIMG_09552	Afu4g07590	8
YDL090C	S. cerevisiae	Mating process	RAM1;Beta subunit of the CAAX farnesyltransferase (FTase) that prenylates the a-factor mating pheromone and Ras proteins; required for the membrane localization of Ras proteins and a-factor; homolog of the mammalian FTase beta subunit	PAAG_07086	PABG_03083	PADG_01610	HCAG_06093	CIMG_12864	Afu4g10330	3
YKL019W	S. cerevisiae	Mating process	RAM2;Alpha subunit of both the farnesyltransferase and type I geranylgeranyltransferase that catalyze prenylation of proteins containing a CAAX consensus motif; essential protein required for membrane localization of Ras proteins and a-factor	PAAG_02613	PABG_01506	PADG_04113	HCAG_04241	CIMG_05727	Afu4g07800	9
YDR410C	S. cerevisiae	Mating process	STE14;Farnesyl cysteine-carboxyl methyltransferase, mediates the carboxyl methylation step during C-terminal CAAX motif processing of a-factor and RAS proteins in the endoplasmic reticulum, localizes to the ER membrane	PAAG_07523	PABG_07253	PADG_05218	none	CIMG_00855	Afu2g08420	2
SPAC10F6.12c	S. pombe	Mating process	protein-S isoprenylcysteine O-methyltransferase Mam4	PAAG_07523	PABG_07253	PADG_05218	none	CIMG_00855	Afu2g08420	2
YKL209C	S. cerevisiae	Mating process	STE6;Plasma membrane ATP-binding cassette (ABC) transporter required for the export of a-factor, catalyzes ATP hydrolysis coupled to a-factor transport; contains 12 transmembrane domains and two ATP binding domains; expressed only in MATa cells	PAAG_03754	PABG_03725	PADG_05835	HCAG_08314	CIMG_06197	Afu4g08800	14
YFL026W	S. cerevisiae	Mating signalling	STE2;Receptor for alpha-factor pheromone; seven transmembrane-domain GPCR that interacts with both pheromone and a heterotrimeric G protein to initiate the signaling response that leads to mating between haploid a and alpha cells	PAAG_05858	PABG_05794	PADG_06133	HCAG_01152	CIMG_00128	Afu3g14330	0
SPAC11H11.04	S. pombe	Mating signalling	pheromone p-factor receptor	PAAG_05858	PABG_05794	PADG_06133	HCAG_01152	CIMG_00128	Afu3g14330	0
ANID_02520	A. nidulans	Mating signalling	pheromone receptor PREB	PAAG_05858	PABG_05794	PADG_06133	HCAG_01152	CIMG_00128	Afu3g14330	0
SPAC3F10.10c	S. pombe	Mating signalling	pheromone M-factor receptor Map3	PAAG_07295	PABG_05483	PADG_05797	HCAG_02974	CIMG_06159	Afu5g07880	0
YKL178C	S. cerevisiae	Mating signalling	STE3;Receptor for a factor pheromone, transcribed in alpha cells and required for mating by alpha cells, couples to MAP kinase cascade to mediate pheromone response; ligand bound receptors are endocytosed and recycled to the plasma membrane; GPC	PAAG_07295	PABG_05483	PADG_05797	HCAG_02974	CIMG_06159	Afu5g07880	0
ANID_07743	A. nidulans	Mating signalling	pheromone receptor PREA	PAAG_07295	PABG_05483	PADG_05797	HCAG_02974	CIMG_06159	Afu5g07880	0
ANID_00651	A. nidulans	Mating signalling	G-protein alpha subunit	PAAG_08675	PABG_03841	PADG_07281	HCAG_00742	CIMG_06818	Afu1g13140	0
YHR005C	S. cerevisiae	Mating signalling	GPA1;GTP-binding alpha subunit of the heterotrimeric G protein that couples to pheromone receptors; negatively regulates the mating pathway by sequestering G(beta)gamma and by triggering an adaptive response; activates Vps34p at the endosome	PAAG_08675	PABG_03841	PADG_07281	HCAG_00742	CIMG_06818	Afu1g13140	0
ANID_00081	A. nidulans	Mating signalling	G-protein beta subunit	PAAG_02472	PABG_04961	PADG_05621	HCAG_02608	CIMG_09237	Afu5g12210	1
YOR212W	S. cerevisiae	Mating signalling	STE4;G protein beta subunit, forms a dimer with Ste18p to activate the mating signaling pathway, forms a heterotrimer with Gpa1p and Ste18p to dampen signaling; may recruit Rho1p to the polarized growth site during mating; contains WD40 repeats	PAAG_02472	PABG_04961	PADG_05621	HCAG_02608	CIMG_09237	Afu5g12210	1
YDR103W	S. cerevisiae	Mating signalling	STE5;Pheromone-response scaffold protein; binds Ste11p, Ste7p, and Fus3p kinases, forming a MAPK cascade complex that interacts with the plasma membrane and Ste4p-Ste18p; allosteric activator of Fus3p that facilitates Ste7p-mediated activation	none	none	none	none	none	none	#N/A
YJR086W	S. cerevisiae	Mating signalling	STE18;G protein gamma subunit, forms a dimer with Ste4p to activate the mating signaling pathway, forms a heterotrimer with Gpa1p and Ste4p to dampen signaling; C-terminus is palmitoylated and farnesylated, which are required for normal signaling	PAAG_00817	none**	PADG_04014	none	CIMG_11421	none	0
YHL007C	S. cerevisiae	Mating signalling	STE20;Cdc42p-activated signal transducing kinase of the PAK (p21-activated kinase) family; involved in pheromone response, pseudohyphal/invasive growth, vacuole inheritance, down-regulation of sterol uptake; GBB motif binds Ste4p	PAAG_09053	PABG_07870	PADG_08706	HCAG_03019	CIMG_01236	Afu2g04680	4
ANID_02269	A. nidulans	Mating signalling	MAPKK kinase	PAAG_00450	PABG_06721	PADG_02230	HCAG_09047	CIMG_06015	Afu5g06420	7
YLR362W	S. cerevisiae	Mating signalling	STE11;Signal transducing MEK kinase involved in pheromone response and pseudohyphal/invasive growth pathways where it phosphorylates Ste7p, and the high osmolarity response pathway, via phosphorylation of Pbs2p; regulated by Ste20p and Ste50p	PAAG_00450	PABG_06721	PADG_02230	HCAG_09047	CIMG_06015	Afu5g06420	7
YDL159W	S. cerevisiae	Mating signalling	STE7;Signal transducing MAP kinase kinase involved in pheromone response, where it phosphorylates Fus3p, and in the pseudohyphal/invasive growth pathway, through phosphorylation of Kss1p; phosphorylated by Ste11p, degraded by ubiquitin pathway	PAAG_06020	PABG_05652	PADG_05980	HCAG_03461	CIMG_00541	Afu3g05900	4
ANID_03719	A. nidulans	Mating signalling	mitogen-activated protein kinase	PAAG_05033	PABG_04490	PADG_04880	HCAG_05250	CIMG_01715	Afu6g12820	1
YBL016W	S. cerevisiae	Mating signalling	FUS3;Mitogen-activated serine/threonine protein kinase involved in mating; phosphoactivated by Ste7p; substrates include Ste12p, Far1p, Bni1p, Sst2p; inhibits invasive growth during mating by phosphorylating Tec1p, promoting its degradation	PAAG_05033	PABG_04490	PADG_04880	HCAG_05250	CIMG_01715	Afu6g12820	1
SPAC31G5.09c	S. pombe	Mating signalling	MAP kinase Spk1	PAAG_05033	PABG_04490	PADG_04880	HCAG_05250	CIMG_01715	Afu6g12820	1
ANID_02290	A. nidulans	Mating signalling	Transcription factor SteA	PAAG_00406	PABG_06687	PADG_02268	HCAG_08552	CIMG_06050	Afu5g06190	2
YHR084W	S. cerevisiae	Mating signalling	STE12;Transcription factor that is activated by a MAP kinase signaling cascade, activates genes involved in mating or pseudohyphal/invasive growth pathways; cooperates with Tec1p transcription factor to regulate genes specific for invasive growth	PAAG_00406	PABG_06687	PADG_02268	HCAG_08552	CIMG_06050	Afu5g06190	2
YJL157C	S. cerevisiae	Mating signalling	FAR1;Cyclin-dependent kinase inhibitor that mediates cell cycle arrest in response to pheromone; also forms a complex with Cdc24p, Ste4p, and Ste18p that may specify the direction of polarized growth during mating; potential Cdc28p substrate	none	none	none	none	none	none	n/a
YCL032W	S. cerevisiae	Mating signalling	STE50;Protein involved in mating response, invasive/filamentous growth, and osmotolerance, acts as an adaptor that links G protein-associated Cdc42p-Ste20p complex to the effector Ste11p to modulate signal transduction	PAAG_05534	PABG_05032	PADG_05695	HCAG_02453	CIMG_09410	Afu2g17130	5
YPL049C	S. cerevisiae	Mating signalling	DIG1;Regulatory protein of unknown function, constitutively-expressed, involved in the regulation of mating-specific genes and the invasive growth pathway, required for MAP-kinase imposed repression, inhibits pheromone-responsive transcription	none	none	none	none	none	none	n/a
YDR480W	S. cerevisiae	Mating signalling	DIG2;Regulatory protein of unknown function, pheromone-inducible, involved in the regulation of mating-specific genes and the invasive growth pathway, required for MAP-kinase imposed repression, inhibits pheromone-responsive transcription	none	none	none	none	none	none	n/a
YNL271C	S. cerevisiae	Mating signalling	BNI1;Formin, nucleates the formation of linear actin filaments, involved in cell processes such as budding and mitotic spindle orientation which require the formation of polarized actin cables, functionally redundant with BNR1	PAAG_03603	PABG_06937	PADG_06219	HCAG_06848	CIMG_02646	Afu6g04940	1
YLR452C	S. cerevisiae	Mating signalling	SST2;GTPase-activating protein for Gpa1p, regulates desensitization to alpha factor pheromone; also required to prevent receptor-independent signaling of the mating pathway; member of the RGS (regulator of G-protein signaling) family	PAAG_06423	none*	PADG_01320	HCAG_07838	CIMG_07972	Afu2g11180	3
SPAC22F3.12c	S. pombe	Mating signalling	regulator of G-protein signaling Rgs1	PAAG_06423	none*	PADG_01320	HCAG_07838	CIMG_07972	Afu2g11180	3
SPAC1D4.13	S. pombe	Mating signalling	MAP kinase kinase Byr1	PAAG_06020	PABG_06067	PADG_05980	HCAG_03461	CIMG_00541	Afu3g05900	4
SPBC1D7.05	S. pombe	Mating signalling	MAP kinase kinase kinase Byr2	PAAG_00450	PABG_06721	PADG_02230	HCAG_09047	CIMG_06015	Afu5g06420	7
SPBC24C6.06	S. pombe	Mating signalling	G-protein alpha subunit	PAAG_04436	PABG_03841	PADG_04598	HCAG_04995	CIMG_09597	Afu3g12400	0
SPAC11E3.06	S. pombe	Mating signalling	MADS-box transcription factor Map1	PAAG_06158	PABG_06502	PADG_07962	HCAG_03207	CIMG_05802	Afu6g02110	11
SPAC1565.04c	S. pombe	Mating signalling	adaptor protein Ste4	PAAG_05534	PABG_05032	PADG_05695	HCAG_02453	none	Afu2g17130	5
SPCC1442.01	S. pombe	Mating signalling	guanyl-nucleotide exchange factor Ste6	PAAG_06641	PABG_02657	PADG_01098	HCAG_06440	CIMG_09518	Afu2g16240	0
*may fall in contig gap; **weak hit found (with higher evalue)
#H. capsulatum NamI; C. immitis RS; A. fumigatus
Bold: best bi-directional hit
^EST matches are counts of best blast hits to P. brasiliensis (Pb18) transcripts, requiring expect of 1e-10 and 90% identity. EST matches for MATalpha are based on blast to P. lutzii transcripts.
