# Supplementary material for: Comparative Genomic Analysis of Human Fungal Pathogens Causing Paracoccidioidomycosis
Source: PLoS Genet. 2011 Oct 27;7(10):e1002345. doi: 10.1371/journal.pgen.1002345 (PMC3203195; doi:10.1371/journal.pgen.1002345)
Supplement: Table S14 — Conservation of meiosis genes. (XLS) [file pgen.1002345.s019.xls]

## Sheet: Sheet1
Table S14. Conservation of meiosis genes
Gene	organism	category	annotation	P. lutzii	Pb03	Pb18	H. capsulatum	C. immitis	A. fumigatus	ESTs^
SPAC144.13c	S. pombe	Anaphase promoting complex	CDK inhibitor Srw1	PAAG_00665	PABG_01555	PADG_04166	HCAG_04295	CIMG_07612	Afu3g08280	0
YGL003C	S. cerevisiae	Anaphase promoting complex	CDH1;Cell-cycle regulated activator of the anaphase-promoting complex/cyclosome (APC/C), which directs ubiquitination of cyclins resulting in mitotic exit; targets the APC/C to specific substrates including Cdc20p, Ase1p, Cin8p and Fin1p	PAAG_00665	PABG_01555	PADG_04166	HCAG_04295	CIMG_07612	Afu3g08280	0
SPBC1198.12	S. pombe	Anaphase promoting complex	fizzy-related protein Mfr1	PAAG_00665	PABG_01555	PADG_04166	HCAG_04295	CIMG_07612	Afu3g08280	0
SPAC19G12.01c	S. pombe	Anaphase promoting complex	anaphase-promoting complex subunit Apc4	PAAG_05339	PABG_06033	PADG_06682	HCAG_02275	CIMG_03115	Afu1g15710	4
SPAC821.08c	S. pombe	Anaphase promoting complex	sleepy homolog Slp1	PAAG_05438	PABG_05943	PADG_06788	HCAG_02377	CIMG_03257	Afu1g14730	2
YGL116W	S. cerevisiae	Anaphase promoting complex	CDC20;Cell-cycle regulated activator of anaphase-promoting complex/cyclosome (APC/C), which is required for metaphase/anaphase transition; directs ubiquitination of mitotic cyclins, Pds1p, and other anaphase inhibitors; potential Cdc28p substrate	PAAG_05438	PABG_05943	PADG_06788	HCAG_02377	CIMG_03257	Afu1g14730	2
SPAC959.09c	S. pombe	Anaphase promoting complex	anaphase-promoting complex subunit Apc5	PAAG_05881	PABG_05771	PADG_06111	HCAG_01177	CIMG_00414	Afu3g06200	0
YOR249C	S. cerevisiae	Anaphase promoting complex	APC5;Subunit of the Anaphase-Promoting Complex/Cyclosome (APC/C), which is a ubiquitin-protein ligase required for degradation of anaphase inhibitors, including mitotic cyclins, during the metaphase/anaphase transition	PAAG_05881	PABG_05771	PADG_06111	HCAG_01177	CIMG_00414	Afu3g06200	0
SPBC106.09	S. pombe	Anaphase promoting complex	anaphase-promoting complex subunit Apc1	PAAG_06001	PABG_05670	PADG_05997	HCAG_01274	CIMG_00516	Afu3g05950	1
YNL172W	S. cerevisiae	Anaphase promoting complex	APC1;Largest subunit of the Anaphase-Promoting Complex/Cyclosome (APC/C), which is a ubiquitin-protein ligase required for degradation of anaphase inhibitors, including mitotic cyclins, during the metaphase/anaphase transition	PAAG_06001	PABG_05670	PADG_05997	HCAG_01274	CIMG_00516	Afu3g05950	1
SPAC6F12.15c	S. pombe	Anaphase promoting complex	anaphase-promoting complex subunit Cut9	PAAG_07264	PABG_05448	PADG_05765	HCAG_00427	CIMG_06467	Afu5g02590	3
YKL022C	S. cerevisiae	Anaphase promoting complex	CDC16;Subunit of the anaphase-promoting complex/cyclosome (APC/C), which is a ubiquitin-protein ligase required for degradation of anaphase inhibitors, including mitotic cyclins, during the metaphase/anaphase transition; required for sporulation	PAAG_07264	PABG_05448	PADG_05765	HCAG_00427	CIMG_06467	Afu5g02590	3
SPAC6F12.14	S. pombe	Anaphase promoting complex	anaphase-promoting complex subunit Apc8	PAAG_07280	PABG_05468	PADG_05784	HCAG_09449	CIMG_06452	Afu5g02440	3
YHR166C	S. cerevisiae	Anaphase promoting complex	CDC23;Subunit of the Anaphase-Promoting Complex/Cyclosome (APC/C), which is a ubiquitin-protein ligase required for degradation of anaphase inhibitors, including mitotic cyclins, during the metaphase/anaphase transition	PAAG_07280	PABG_05468	PADG_05784	HCAG_09449	CIMG_06452	Afu5g02440	3
SPAC17C9.01c	S. pombe	Anaphase promoting complex	anaphase-promoting complex subunit Apc3	PAAG_07948	PABG_04708	PADG_05333	HCAG_11262	CIMG_00833	Afu2g08620	2
YBL084C	S. cerevisiae	Anaphase promoting complex	CDC27;Subunit of the Anaphase-Promoting Complex/Cyclosome (APC/C), which is a ubiquitin-protein ligase required for degradation of anaphase inhibitors, including mitotic cyclins, during the metaphase/anaphase transition	PAAG_07948	PABG_04708	PADG_05333	HCAG_11262	CIMG_00833	Afu2g08620	2
YDR118W	S. cerevisiae	Anaphase promoting complex	APC4;Subunit of the Anaphase-Promoting Complex/Cyclosome (APC/C), which is a ubiquitin-protein ligase required for degradation of anaphase inhibitors, including mitotic cyclins, during the metaphase/anaphase transition	none	none	none	none	none	none	n/a
SPAC23C11.12	S. pombe	Anaphase promoting complex	anaphase-promoting complex subunit Hcn1	none	none	none	none	none	none	n/a
YFR036W	S. cerevisiae	Anaphase promoting complex	CDC26;Subunit of the Anaphase-Promoting Complex/Cyclosome (APC/C), which is a ubiquitin-protein ligase required for degradation of anaphase inhibitors, including mitotic cyclins, during the metaphase/anaphase transition	none	none	none	none	none	none	n/a
SPCC4E9.02	S. pombe	Cell cycle regulators	cyclin Cig1	PAAG_02788	PABG_03258	PADG_01815	HCAG_06449	CIMG_09528	Afu2g16150	0
SPAPB2B4.03	S. pombe	Cell cycle regulators	G1/S-specific B-type cyclin Cig2	PAAG_02788	PABG_03258	PADG_01815	HCAG_06449	CIMG_01646	Afu4g12160	0
YGR108W	S. cerevisiae	Cell cycle regulators	CLB1;B-type cyclin involved in cell cycle progression; activates Cdc28p to promote the transition from G2 to M phase; accumulates during G2 and M, then targeted via a destruction box motif for ubiquitin-mediated degradation by the proteasome	PAAG_02788	PABG_03258	PADG_01815	HCAG_06449	CIMG_01646	Afu4g12160	0
SPBC582.03	S. pombe	Cell cycle regulators	G2/M B-type cyclin Cdc13	PAAG_02788	PABG_03258	PADG_01815	HCAG_06449	CIMG_01646	Afu4g12160	0
YGR109C	S. cerevisiae	Cell cycle regulators	CLB6;B-type cyclin involved in DNA replication during S phase; activates Cdc28p to promote initiation of DNA synthesis; functions in formation of mitotic spindles along with Clb3p and Clb4p; most abundant during late G1	PAAG_02788	PABG_03258	PADG_01815	HCAG_06449	CIMG_01646	Afu4g12160	0
YPR119W	S. cerevisiae	Cell cycle regulators	CLB2;B-type cyclin involved in cell cycle progression; activates Cdc28p to promote the transition from G2 to M phase; accumulates during G2 and M, then targeted via a destruction box motif for ubiquitin-mediated degradation by the proteasome	PAAG_02788	PABG_03258	PADG_01815	HCAG_06449	CIMG_01646	Afu4g12160	0
YPR120C	S. cerevisiae	Cell cycle regulators	CLB5;B-type cyclin involved in DNA replication during S phase; activates Cdc28p to promote initiation of DNA synthesis; functions in formation of mitotic spindles along with Clb3p and Clb4p; most abundant during late G1 phase	PAAG_02788	PABG_03258	PADG_01815	HCAG_06449	CIMG_09528	Afu4g12160	0
SPAC23C11.16	S. pombe	Cell cycle regulators	Polo kinase Plo1	PAAG_03141	PABG_00591	PADG_03022	HCAG_06167	CIMG_13165	Afu8g05680	1
YMR001C	S. cerevisiae	Cell cycle regulators	CDC5;Polo-like kinase with similarity to Xenopus Plx1 and S. pombe Plo1p; found at bud neck, nucleus and SPBs; has multiple functions in mitosis and cytokinesis through phosphorylation of substrates; may be a Cdc28p substrate	PAAG_03141	PABG_00591	PADG_03022	HCAG_06167	CIMG_13165	Afu8g05680	1
SPBC12D12.06	S. pombe	Cell cycle regulators	cyclin CycC, Srb mediator subunit Srb11	PAAG_03929	PABG_00946	PADG_03421	none	CIMG_00295	Afu2g15790	0
SPAC1782.09c	S. pombe	Cell cycle regulators	Cdc14-related protein phosphatase Clp1/Flp1	PAAG_04420	PABG_04216	PADG_04584	HCAG_04983	CIMG_09628	Afu3g12250	0
YFR028C	S. cerevisiae	Cell cycle regulators	CDC14;Protein phosphatase required for mitotic exit; located in the nucleolus until liberated by the FEAR and Mitotic Exit Network in anaphase, enabling it to act on key substrates to effect a decrease in CDK/B-cyclin activity and mitotic exit	PAAG_04420	PABG_04216	PADG_04584	HCAG_04983	CIMG_09628	Afu3g12250	0
YDL155W	S. cerevisiae	Cell cycle regulators	CLB3;B-type cyclin involved in cell cycle progression; activates Cdc28p to promote the G2/M transition; may be involved in DNA replication and spindle assembly; accumulates during S phase and G2, then targeted for ubiquitin-mediated degradation	PAAG_06651	PABG_02666	PADG_01107	HCAG_06449	CIMG_09528	Afu2g16150	0
YLR210W	S. cerevisiae	Cell cycle regulators	CLB4;B-type cyclin involved in cell cycle progression; activates Cdc28p to promote the G2/M transition; may be involved in DNA replication and spindle assembly; accumulates during S phase and G2, then targeted for ubiquitin-mediated degradation	PAAG_06651	PABG_02666	PADG_01107	HCAG_06449	CIMG_09528	Afu2g16150	0
SPACUNK12.02c	S. pombe	Cell cycle regulators	calcium/calmodulin-dependent protein kinase Cmk1	PAAG_07400	PABG_07137	PADG_05099	HCAG_05417	CIMG_01893	Afu3g09550	1
SPBC776.12c	S. pombe	Cell cycle regulators	Dbf4(Dfp1)-dependent protein kinase Hsk1	PAAG_08838	PABG_05609	PADG_05930	HCAG_10215	CIMG_02088	Afu3g05540	2
SPAC10F6.09c	S. pombe	Chromosome cohesion/recombination	mitotic cohesin complex subunit Psm3	PAAG_00153	PABG_05176	PADG_07102	HCAG_03863	CIMG_05277	Afu2g14080	2
YJL074C	S. cerevisiae	Chromosome cohesion/recombination	SMC3;Subunit of the multiprotein cohesin complex required for sister chromatid cohesion in mitotic cells; also required, with Rec8p, for cohesion and recombination during meiosis; phylogenetically conserved SMC chromosomal ATPase family member	PAAG_00153	PABG_05176	PADG_07102	HCAG_03863	CIMG_05277	Afu2g14080	2
YNL082W	S. cerevisiae	Chromosome cohesion/recombination	PMS1;ATP-binding protein required for mismatch repair in mitosis and meiosis; functions as a heterodimer with Mlh1p, binds double- and single-stranded DNA via its N-terminal domain, similar to E. coli MutL	PAAG_00605	PABG_05327	PADG_06925	HCAG_10900	CIMG_05047	Afu2g13410	1
YLR035C	S. cerevisiae	Chromosome cohesion/recombination	MLH2;Protein involved in the mismatch repair of certain frameshift intermediates and involved in meiotic recombination; forms a complex with Mlh1p	PAAG_00605	PABG_00597	PADG_03029	HCAG_06272	CIMG_13163	Afu8g05820	0
YFL008W	S. cerevisiae	Chromosome cohesion/recombination	SMC1;Subunit of the multiprotein cohesin complex, essential protein involved in chromosome segregation and in double-strand DNA break repair; SMC chromosomal ATPase family member, binds DNA with a preference for DNA with secondary structure	PAAG_00670	PABG_01552	PADG_04162	HCAG_04291	CIMG_07602	Afu3g08260	1
YDL003W	S. cerevisiae	Chromosome cohesion/recombination	MCD1;Essential subunit of the cohesin complex required for sister chromatid cohesion in mitosis and meiosis; apoptosis induces cleavage and translocation of a C-terminal fragment to mitochondria; expression peaks in S phase	PAAG_01022	PABG_01232	PADG_03807	HCAG_03666	CIMG_01004	Afu2g05850	4
YMR048W	S. cerevisiae	Chromosome cohesion/recombination	CSM3;Protein required for accurate chromosome segregation during meiosis	PAAG_01493	none	none	HCAG_07673	CIMG_08515	none	n/a
YBR073W	S. cerevisiae	Chromosome cohesion/recombination	RDH54;DNA-dependent ATPase, stimulates strand exchange by modifying the topology of double-stranded DNA; involved in recombinational repair of DNA double-strand breaks during mitosis and meiosis; proposed to be involved in crossover interference	PAAG_02129	PABG_02372	PADG_04895	HCAG_06823	CIMG_03224	Afu1g15120	1
YMR167W	S. cerevisiae	Chromosome cohesion/recombination	MLH1;Protein required for mismatch repair in mitosis and meiosis as well as crossing over during meiosis; forms a complex with Pms1p and Msh2p-Msh3p during mismatch repair; human homolog is associated with hereditary non-polyposis colon cancer	PAAG_02412	PABG_04908	PADG_05557	HCAG_10900	CIMG_09173	Afu5g11700	0
YBR136W	S. cerevisiae	Chromosome cohesion/recombination	MEC1;Genome integrity checkpoint protein and PI kinase superfamily member; signal transducer required for cell cycle arrest and transcriptional responses prompted by damaged or unreplicated DNA; monitors and participates in meiotic recombination	PAAG_02532	PABG_01900	PADG_00286	HCAG_07664	CIMG_08512	Afu4g04770	1
YOR257W	S. cerevisiae	Chromosome cohesion/recombination	CDC31;Calcium-binding component of the spindle pole body (SPB) half-bridge, required for SPB duplication in mitosis and meiosis II; homolog of mammalian centrin; binds multiubiquitinated proteins and is involved in proteasomal protein degradation	PAAG_02646	PABG_03131	PADG_01668	HCAG_01653	CIMG_01502	Afu4g11160	1
NCU02741	Neurospora crassa	Chromosome cohesion/recombination	MEI3	PAAG_02879	PABG_03339	PADG_01904	HCAG_03403	CIMG_08947	Afu1g10410	0
SPAC644.14c	S. pombe	Chromosome cohesion/recombination	recombinase Rhp51	PAAG_02879	PABG_03339	PADG_01904	HCAG_03403	CIMG_08947	Afu1g10410	0
YER095W	S. cerevisiae	Chromosome cohesion/recombination	RAD51;Strand exchange protein, forms a helical filament with DNA that searches for homology; involved in the recombinational repair of double-strand breaks in DNA during vegetative growth and meiosis; homolog of Dmc1p and bacterial RecA protein	PAAG_02879	PABG_03339	PADG_01904	HCAG_03403	CIMG_08947	Afu1g10410	0
YDL154W	S. cerevisiae	Chromosome cohesion/recombination	MSH5;Protein of the MutS family, forms a dimer with Msh4p that facilitates crossovers between homologs during meiosis; msh5-Y823H mutation confers tolerance to DNA alkylating agents; homologs present in C. elegans and humans	PAAG_03026	PABG_00481	PADG_03063	HCAG_06242	CIMG_06968	Afu1g11170	0
YDR097C	S. cerevisiae	Chromosome cohesion/recombination	MSH6;Protein required for mismatch repair in mitosis and meiosis, forms a complex with Msh2p to repair both single-base & insertion-deletion mispairs; potentially phosphorylated by Cdc28p	PAAG_03178	PABG_00628	PADG_03063	HCAG_06242	CIMG_08825	Afu4g08300	0
YLR086W	S. cerevisiae	Chromosome cohesion/recombination	SMC4;Subunit of the condensin complex; reorganizes chromosomes during cell division; forms a complex with Smc2p that has ATP-hydrolyzing and DNA-binding activity; required for tRNA gene clustering at the nucleolus; potential Cdc28p substrate	PAAG_03319	PABG_07016	PADG_06505	HCAG_08818	CIMG_05518	Afu2g02170	2
YIL026C	S. cerevisiae	Chromosome cohesion/recombination	IRR1;Subunit of the cohesin complex, which is required for sister chromatid cohesion during mitosis and meiosis and interacts with centromeres and chromosome arms, essential for viability	PAAG_03866	PABG_00897	PADG_03362	HCAG_07274	CIMG_00329	Afu2g16080	0
YHL022C	S. cerevisiae	Chromosome cohesion/recombination	SPO11;Meiosis-specific protein that initiates meiotic recombination by catalyzing the formation of double-strand breaks in DNA via a transesterification reaction; required for homologous chromosome pairing and synaptonemal complex formation	PAAG_04194	PABG_03982	PADG_07449	none	CIMG_06645	Afu5g04070	0
YPL164C	S. cerevisiae	Chromosome cohesion/recombination	MLH3;Protein involved in DNA mismatch repair and crossing-over during meiotic recombination; forms a complex with Mlh1p; mammalian homolog is implicated mammalian microsatellite instability	PAAG_04357	PABG_04908	PADG_04531	HCAG_08981	CIMG_04094	Afu4g06490	0
YOL034W	S. cerevisiae	Chromosome cohesion/recombination	SMC5;Structural maintenance of chromosomes (SMC) protein; essential subunit of the Mms21-Smc5-Smc6 complex; required for growth and DNA repair; S. pombe homolog forms a heterodimer with S. pombe Rad18p that is involved in DNA repair	PAAG_04521	PABG_04300	PADG_04683	HCAG_05067	CIMG_10069	Afu6g02700	0
YGL251C	S. cerevisiae	Chromosome cohesion/recombination	HFM1;Meiosis specific DNA helicase involved in the conversion of double-stranded breaks to later recombination intermediates and in crossover control; catalyzes the unwinding of Holliday junctions; has ssDNA and dsDNA stimulated ATPase activity	PAAG_04987	PABG_04445	PADG_00186	HCAG_05212	CIMG_01676	Afu6g13080	0
YGL163C	S. cerevisiae	Chromosome cohesion/recombination	RAD54;DNA-dependent ATPase, stimulates strand exchange by modifying the topology of double-stranded DNA; involved in the recombinational repair of double-strand breaks in DNA during vegetative growth and meiosis; member of the SWI/SNF family	PAAG_05045	PABG_04501	PADG_04895	HCAG_05262	CIMG_01724	Afu6g12910	1
YMR224C	S. cerevisiae	Chromosome cohesion/recombination	MRE11;Subunit of a complex with Rad50p and Xrs2p (MRX complex) that functions in repair of DNA double-strand breaks and in telomere stability, exhibits nuclease activity that appears to be required for MRX function; widely conserved	PAAG_05247	PABG_07612	PADG_05078	HCAG_08365	CIMG_09803	Afu6g11410	0
YFL003C	S. cerevisiae	Chromosome cohesion/recombination	MSH4;Protein involved in meiotic recombination, required for normal levels of crossing over, colocalizes with Zip2p to discrete foci on meiotic chromosomes, has homology to bacterial MutS protein	PAAG_06088	PABG_06568	PADG_08029	HCAG_03279	CIMG_09972	Afu1g02000	0
YBR186W	S. cerevisiae	Chromosome cohesion/recombination	PCH2;Nucleolar component of the pachytene checkpoint, which prevents chromosome segregation when recombination and chromosome synapsis are defective; also represses meiotic interhomolog recombination in the rDNA	PAAG_06092	PABG_05022	PADG_08025	HCAG_03274	CIMG_09975	Afu1g02060	1
YPL022W	S. cerevisiae	Chromosome cohesion/recombination	RAD1;Single-stranded DNA endonuclease (with Rad10p), cleaves single-stranded DNA during nucleotide excision repair and double-strand break repair; subunit of Nucleotide Excision Repair Factor 1 (NEF1); homolog of human XPF protein	PAAG_06139	PABG_06518	PADG_07978	HCAG_03230	CIMG_05777	Afu6g02530	3
YFR031C	S. cerevisiae	Chromosome cohesion/recombination	SMC2;Subunit of the condensin complex; essential SMC chromosomal ATPase family member that forms a complex with Smc4p to form the active ATPase; Smc2p/Smc4p complex binds DNA; required for clustering of tRNA genes at the nucleolus	PAAG_06345	PABG_02752	PADG_01244	HCAG_07829	CIMG_07980	Afu2g11110	1
SPAC13A11.03	S. pombe	Chromosome cohesion/recombination	meiosis specific coiled-coil protein Mcp7	PAAG_06443	PABG_02838	PADG_01343	HCAG_07864	CIMG_07931	Afu4g09640	1
YGL183C	S. cerevisiae	Chromosome cohesion/recombination	MND1;Protein required for recombination and meiotic nuclear division; forms a complex with Hop2p, which is involved in chromosome pairing and repair of meiotic double-strand breaks	PAAG_06443	PABG_02838	PADG_01343	HCAG_07864	CIMG_07931	Afu4g09640	1
YMR076C	S. cerevisiae	Chromosome cohesion/recombination	PDS5;Protein required for establishment and maintenance of sister chromatid condensation and cohesion, colocalizes with cohesin on chromosomes, may function as a protein-protein interaction scaffold; also required during meiosis	PAAG_06571	PABG_02596	PADG_01028	HCAG_06526	CIMG_09438	Afu2g16850	1
SPAC8E11.03c	S. pombe	Chromosome cohesion/recombination	RecA family ATPase Dmc1	PAAG_06887	PABG_01159	PADG_04310	HCAG_04414	CIMG_07759	Afu7g02200	1
YER179W	S. cerevisiae	Chromosome cohesion/recombination	DMC1;Meiosis-specific protein required for repair of double-strand breaks and pairing between homologous chromosomes; homolog of Rad51p and the bacterial RecA protein	PAAG_06887	PABG_01159	PADG_04310	HCAG_04414	CIMG_07759	Afu7g02200	1
YNL250W	S. cerevisiae	Chromosome cohesion/recombination	RAD50;Subunit of MRX complex, with Mre11p and Xrs2p, involved in processing double-strand DNA breaks in vegetative cells, initiation of meiotic DSBs, telomere maintenance, and nonhomologous end joining	PAAG_07058	PABG_03063	PADG_01588	HCAG_06081	CIMG_12856	Afu4g12680	0
YDR386W	S. cerevisiae	Chromosome cohesion/recombination	MUS81;Subunit of the structure-specific Mms4p-Mus81p endonuclease that cleaves branched DNA; involved in DNA repair, replication fork stability, and joint molecule formation/resolution during meiotic recombination; helix-hairpin-helix protein	PAAG_07155	PABG_02496	PADG_00919	HCAG_06635	CIMG_03451	Afu3g12750	0
SPCC4G3.05c	S. pombe	Chromosome cohesion/recombination	Holliday junction resolvase subunit Mus81	PAAG_07155	PABG_02496	PADG_00919	HCAG_06635	CIMG_03451	Afu3g12750	0
YML032C	S. cerevisiae	Chromosome cohesion/recombination	RAD52;Protein that stimulates strand exchange by facilitating Rad51p binding to single-stranded DNA; anneals complementary single-stranded DNA; involved in the repair of double-strand breaks in DNA during vegetative growth and meiosis	PAAG_07572	PABG_07539	PADG_08271	HCAG_05612	CIMG_04132	Afu4g06970	1
SPAC30D11.10	S. pombe	Chromosome cohesion/recombination	DNA recombination protein Rad22	PAAG_07572	PABG_07539	PADG_08271	HCAG_05612	CIMG_04132	Afu4g06970	1
YOL090W	S. cerevisiae	Chromosome cohesion/recombination	MSH2;Protein that forms heterodimers with Msh3p and Msh6p that bind to DNA mismatches to initiate the mismatch repair process; contains a Walker ATP-binding motif required for repair activity; Msh2p-Msh6p binds to and hydrolyzes ATP	PAAG_07894	PABG_07478	PADG_08183	HCAG_05457	CIMG_01937	Afu3g09850	3
YDR004W	S. cerevisiae	Chromosome cohesion/recombination	RAD57;Protein that stimulates strand exchange by stabilizing the binding of Rad51p to single-stranded DNA; involved in the recombinational repair of double-strand breaks in DNA during vegetative growth and meiosis; forms heterodimer with Rad55p	PAAG_08657	PABG_03824	PADG_07262	HCAG_01865	CIMG_06869	Afu1g12520	1
YPR007C	S. cerevisiae	Chromosome cohesion/recombination	REC8;Meiosis-specific component of sister chromatid cohesion complex; maintains cohesion between sister chromatids during meiosis I; maintains cohesion between centromeres of sister chromatids until meiosis II; homolog of S. pombe Rec8p	none	none	PADG_04688	none	none	none	0
SPBC29A10.14	S. pombe	Chromosome cohesion/recombination	meiotic cohesin complex subunit Rec8	none	PABG_01232	PADG_04688	none	none	Afu2g05850	0
YBR098W	S. cerevisiae	Chromosome cohesion/recombination	MMS4;Subunit of the structure-specific Mms4p-Mus81p endonuclease that cleaves branched DNA; involved in recombination, DNA repair, and joint molecule formation/resolution during meiotic recombination	none	none	none	none	CIMG_12416	Afu5g13220	n/a
YER173W	S. cerevisiae	Chromosome cohesion/recombination	RAD24;Checkpoint protein, involved in the activation of the DNA damage and meiotic pachytene checkpoints; subunit of a clamp loader that loads Rad17p-Mec3p-Ddc1p onto DNA; homolog of human and S. pombe Rad17 protein	none	PABG_03800	PADG_00018	HCAG_01885	CIMG_02295	Afu8g02820	4
YGL033W	S. cerevisiae	Chromosome cohesion/recombination	HOP2;Meiosis-specific protein that localizes to chromosomes, preventing synapsis between nonhomologous chromosomes and ensuring synapsis between homologs; complexes with Mnd1p to promote homolog pairing and meiotic double-strand break repair	none	none	none	none	CIMG_10871	none	n/a
YIL073C	S. cerevisiae	Chromosome cohesion/recombination	SPO22;Meiosis-specific protein essential for chromosome synapsis, involved in completion of nuclear divisions during meiosis; induced early in meiosis	none	none	PADG_07044	HCAG_03819	CIMG_11491	none	0
YCR086W	S. cerevisiae	Chromosome cohesion/recombination	CSM1;Nucleolar protein that forms a complex with Lrs4p and then Mam1p at kinetochores during meiosis I to mediate accurate homolog segregation; required for condensin recruitment to the replication fork barrier site and rDNA repeat segregation	none	none	none	none	none	none	n/a
YLR329W	S. cerevisiae	Chromosome cohesion/recombination	REC102;Protein involved in early stages of meiotic recombination; required for chromosome synapsis; forms a complex with Rec104p and Spo11p necessary during the initiation of recombination	none	none	none	none	none	none	n/a
YHR014W	S. cerevisiae	Chromosome cohesion/recombination	SPO13;Meiosis-specific protein, involved in maintaining sister chromatid cohesion during meiosis I as well as promoting proper attachment of kinetochores to the spindle during meiosis I and meiosis II	none	none	none	none	none	none	n/a
SPCC1753.03c	S. pombe	Chromosome cohesion/recombination	meiotic recombination protein Rec7	none	none	none	none	none	none	n/a
YMR133W	S. cerevisiae	Chromosome cohesion/recombination	REC114;Protein involved in early stages of meiotic recombination; possibly involved in the coordination of recombination and meiotic division; mutations lead to premature initiation of the first meiotic division	none	none	none	none	none	none	n/a
YDR076W	S. cerevisiae	Chromosome cohesion/recombination	RAD55;Protein that stimulates strand exchange by stabilizing the binding of Rad51p to single-stranded DNA; involved in the recombinational repair of double-strand breaks in DNA during vegetative growth and meiosis; forms heterodimer with Rad57p	none	none	none	none	none	none	n/a
YDR369C	S. cerevisiae	Chromosome cohesion/recombination	XRS2;Protein required for DNA repair; component of the Mre11 complex, which is involved in double strand breaks, meiotic recombination, telomere maintenance, and checkpoint signaling	none	none	none	none	none	none	n/a
YER044C-A	S. cerevisiae	Chromosome cohesion/recombination	MEI4;Meiosis-specific protein involved in double-strand break formation during meiotic recombination; required for chromosome synapsis and production of viable spores	none	none	none	none	none	none	n/a
YGL175C	S. cerevisiae	Chromosome cohesion/recombination	SAE2;Endonuclease that processes hairpin DNA structures with the MRX complex; involved in meiotic and mitotic double-strand break repair; phosphorylated in response to DNA damage and required for normal resistance to DNA-damaging agents	none	none	none	none	none	none	n/a
YHR079C-A	S. cerevisiae	Chromosome cohesion/recombination	SAE3;Meiosis specific protein involved in DMC1-dependent meiotic recombination, forms heterodimer with Mei5p; proposed to be an assembly factor for Dmc1p	none	none	none	none	none	none	n/a
YHR157W	S. cerevisiae	Chromosome cohesion/recombination	REC104;Protein involved in early stages of meiotic recombination; required for meiotic crossing over; forms a complex with Rec102p and Spo11p necessary during the initiation of recombination	none	none	none	none	none	none	n/a
YJR021C	S. cerevisiae	Chromosome cohesion/recombination	REC107;Protein involved in early stages of meiotic recombination; involved in coordination between the initiation of recombination and the first division of meiosis; part of a complex (Rec107p-Mei4p-Rec114p) required for ds break formation	none	none	none	none	none	none	n/a
YOL104C	S. cerevisiae	Chromosome cohesion/recombination	NDJ1;Meiosis-specific telomere protein, required for bouquet formation, effective homolog pairing, ordered cross-over distribution, sister chromatid cohesion at meiotic telomeres, chromosomal segregation and telomere-led rapid prophase movement	none	none	none	none	none	none	n/a
YPL121C	S. cerevisiae	Chromosome cohesion/recombination	MEI5;Meiosis specific protein involved in DMC1-dependent meiotic recombination, forms heterodimer with Sae3p; proposed to be an assembly factor for Dmc1p	none	none	none	none	none	none	n/a
SPBC11C11.03	S. pombe	Chromosome segregation	spindle pole body protein Ndc80	PAAG_01897	PABG_02173	PADG_00573	HCAG_00089	CIMG_03564	Afu3g10180	0
YIL144W	S. cerevisiae	Chromosome segregation	TID3;Component of the evolutionarily conserved kinetochore-associated Ndc80 complex (Ndc80p-Nuf2p-Spc24p-Spc25p); conserved coiled-coil protein involved in chromosome segregation, spindle checkpoint activity, kinetochore assembly and clustering	PAAG_01897	PABG_02173	PADG_00573	HCAG_00089	CIMG_03564	Afu3g10180	0
SPCC1259.15c	S. pombe	Chromosome segregation	ubiquitin conjugating enzyme E2-C, Ubc11	PAAG_04977	PABG_04436	PADG_04830	HCAG_05203	CIMG_01667	Afu6g13170	3
YOR339C	S. cerevisiae	Chromosome segregation	UBC11;Ubiquitin-conjugating enzyme most similar in sequence to Xenopus ubiquitin-conjugating enzyme E2-C, but not a true functional homolog of this E2; unlike E2-C, not required for the degradation of mitotic cyclin Clb2	PAAG_04977	PABG_04436	PADG_04830	HCAG_05203	CIMG_01667	Afu6g13170	3
YBL034C	S. cerevisiae	Chromosome segregation	STU1;Component of the mitotic spindle that binds to interpolar microtubules via its association with beta-tubulin (Tub2p); required for interpolar microtubules to provide an outward force on the spindle poles	PAAG_07739	PABG_00385	PADG_02795	none	none	Afu1g12700	0
SPBC29A10.05	S. pombe	DNA repair	exonuclease I Exo1	PAAG_03311	PABG_07008	PADG_06513	HCAG_03555	CIMG_05525	Afu3g09050	0
YOR033C	S. cerevisiae	DNA repair	EXO1;5'-3' exonuclease and flap-endonuclease involved in recombination, double-strand break repair and DNA mismatch repair; member of the Rad2p nuclease family, with conserved N and I nuclease domains	PAAG_03311	PABG_07008	PADG_06513	HCAG_03555	CIMG_05525	Afu3g09050	0
SPBC2D10.12	S. pombe	DNA repair	Rad23 homolog Rhp23	PAAG_04949	PABG_00273	PADG_02683	none	CIMG_06202	Afu5g06040	34
YEL037C	S. cerevisiae	DNA repair	RAD23;Protein with ubiquitin-like N terminus, subunit of Nuclear Excision Repair Factor 2 (NEF2) with Rad4p that recognizes and binds damaged DNA; enhances protein deglycosylation activity of Png1p; homolog of human HR23A and HR23B	PAAG_04949	PABG_00273	PADG_02683	none	CIMG_06202	Afu5g06040	34
SPBC3H7.15	S. pombe	DNA repair	serine/threonine protein kinase Hhp1	PAAG_05125	PABG_04571	PADG_04970	HCAG_05361	CIMG_01817	Afu2g02530	1
YPL204W	S. cerevisiae	DNA repair	HRR25;Protein kinase involved in regulating diverse events including vesicular trafficking, DNA repair, and chromosome segregation; binds the CTD of RNA pol II; homolog of mammalian casein kinase 1delta (CK1delta)	PAAG_05125	PABG_04571	PADG_04970	HCAG_05361	CIMG_01817	Afu2g02530	1
SPAC27D7.13c	S. pombe	Other genes in conserved meiotic program	p150-Glued	PAAG_00209	PABG_06465	PADG_07920	HCAG_05994	CIMG_05030	Afu2g13450	0
YAL009W	S. cerevisiae	Other genes in conserved meiotic program	SPO7;Putative regulatory subunit of Nem1p-Spo7p phosphatase holoenzyme, regulates nuclear growth by controlling phospholipid biosynthesis, required for normal nuclear envelope morphology, premeiotic replication, and sporulation	PAAG_00226	PABG_06448	PADG_07902	HCAG_06009	CIMG_05016	Afu1g03910	3
SPCC1827.02c	S. pombe	Other genes in conserved meiotic program	cholinephosphate cytidylyltransferase (predicted)	PAAG_00373	PABG_06657	PADG_02299	HCAG_01959	CIMG_07137	Afu1g09290	2
YGR202C	S. cerevisiae	Other genes in conserved meiotic program	PCT1;Cholinephosphate cytidylyltransferase, also known as CTP:phosphocholine cytidylyltransferase, rate-determining enzyme of the CDP-choline pathway for phosphatidylcholine synthesis, inhibited by Sec14p, activated upon lipid-binding	PAAG_00373	PABG_06657	PADG_02299	HCAG_01959	CIMG_07137	Afu1g09290	2
YHR004C	S. cerevisiae	Other genes in conserved meiotic program	NEM1;Probable catalytic subunit of Nem1p-Spo7p phosphatase holoenzyme; regulates nuclear growth by controlling phospholipid biosynthesis, required for normal nuclear envelope morphology and sporulation; homolog of the human protein Dullard	PAAG_00390	PABG_06673	PADG_02284	HCAG_01943	CIMG_07123	Afu1g09460	2
SPAC16E8.03	S. pombe	Other genes in conserved meiotic program	glucosamine-phosphate N-acetyltransferase	PAAG_00589	PABG_05340	PADG_08120	HCAG_03171	CIMG_05871	Afu6g02460	1
YFL017C	S. cerevisiae	Other genes in conserved meiotic program	GNA1;Evolutionarily conserved glucosamine-6-phosphate acetyltransferase required for multiple cell cycle events including passage through START, DNA synthesis, and mitosis; involved in UDP-N-acetylglucosamine synthesis, forms GlcNAc6P from AcCoA	PAAG_00589	PABG_05340	PADG_08120	HCAG_03171	CIMG_05871	Afu6g02460	1
YDR255C	S. cerevisiae	Other genes in conserved meiotic program	RMD5;Conserved protein that has an E3-like ubiquitin ligase activity necessary for polyubiquitination and degradation of the gluconeogenic enzyme fructose-1,6-bisphosphatase; also required for sporulation; has a degenerate RING finger domain	PAAG_00944	PABG_01299	PADG_03884	HCAG_03584	CIMG_04926	Afu1g04500	7
SPBP8B7.27	S. pombe	Other genes in conserved meiotic program	ubiquitin-protein ligase E3	PAAG_00968	PABG_01279	PADG_03857	HCAG_03606	CIMG_11441	Afu1g04640	1
YJR036C	S. cerevisiae	Other genes in conserved meiotic program	HUL4;Protein with similarity to hect domain E3 ubiquitin-protein ligases, not essential for viability	PAAG_00968	PABG_01279	PADG_03857	HCAG_03606	CIMG_11441	Afu1g04640	1
SPBC1778.04	S. pombe	Other genes in conserved meiotic program	Spo4-Spo6 kinase complex regulatory subunit Spo6	PAAG_01229	PABG_01797	PADG_03596	HCAG_05831	CIMG_01194	Afu6g09180	6
SPAPB1A11.03	S. pombe	Other genes in conserved meiotic program	cytochrome b2 (L-lactate cytochrome-c oxidoreductase) (predicted)	PAAG_01603	PABG_03659	PADG_00171	HCAG_07539	CIMG_08907	Afu1g00500	4
YML054C	S. cerevisiae	Other genes in conserved meiotic program	CYB2;Cytochrome b2 (L-lactate cytochrome-c oxidoreductase), component of the mitochondrial intermembrane space, required for lactate utilization; expression is repressed by glucose and anaerobic conditions	PAAG_01603	PABG_03659	PADG_00171	HCAG_07539	CIMG_08907	Afu4g03120	4
SPAC13G7.05	S. pombe	Other genes in conserved meiotic program	acyl-coA-sterol acyltransferase (predicted)	PAAG_01841	PABG_02119	PADG_00520	HCAG_00155	CIMG_03839	Afu1g06040	0
YNR019W	S. cerevisiae	Other genes in conserved meiotic program	ARE2;Acyl-CoA:sterol acyltransferase, isozyme of Are1p; endoplasmic reticulum enzyme that contributes the major sterol esterification activity in the presence of oxygen	PAAG_01841	PABG_02119	PADG_00520	HCAG_00155	CIMG_03839	Afu1g06040	0
SPAC26H5.15	S. pombe	Other genes in conserved meiotic program	cytochrome P450 regulator Dap1	PAAG_01861	PABG_02139	PADG_00539	HCAG_00124	CIMG_03609	Afu3g10490	10
YPL170W	S. cerevisiae	Other genes in conserved meiotic program	DAP1;Heme-binding protein involved in regulation of cytochrome P450 protein Erg11p; damage response protein, related to mammalian membrane progesterone receptors; mutations lead to defects in telomeres, mitochondria, and sterol synthesis	PAAG_01861	PABG_02139	PADG_00539	HCAG_00124	CIMG_03609	Afu3g10490	10
SPBC1D7.03	S. pombe	Other genes in conserved meiotic program	cyclin Clg1 (predicted)	PAAG_01918	PABG_02193	PADG_00592	HCAG_00075	CIMG_03546	Afu3g10040	0
YGL215W	S. cerevisiae	Other genes in conserved meiotic program	CLG1;Cyclin-like protein that interacts with Pho85p; has sequence similarity to G1 cyclins PCL1 and PCL2	PAAG_01918	PABG_02193	PADG_00592	HCAG_00075	CIMG_03546	Afu3g10040	0
SPCC1450.13c	S. pombe	Other genes in conserved meiotic program	riboflavin synthase	PAAG_01934	PABG_02206	PADG_00607	HCAG_00061	CIMG_03525	Afu1g06240	4
YBR256C	S. cerevisiae	Other genes in conserved meiotic program	RIB5;Riboflavin synthase; catalyzes the last step of the riboflavin biosynthesis pathway	PAAG_01934	PABG_02206	PADG_00607	HCAG_00061	CIMG_03525	Afu1g06240	4
SPBC32F12.10	S. pombe	Other genes in conserved meiotic program	phosphoglucomutase (predicted)	PAAG_02011	PABG_02271	PADG_00681	HCAG_08808	CIMG_03640	Afu3g11830	9
YMR105C	S. cerevisiae	Other genes in conserved meiotic program	PGM2;Phosphoglucomutase, catalyzes the conversion from glucose-1-phosphate to glucose-6-phosphate, which is a key step in hexose metabolism; functions as the acceptor for a Glc-phosphotransferase	PAAG_02011	PABG_02271	PADG_00681	HCAG_08808	CIMG_03640	Afu3g11830	9
SPAC688.04c	S. pombe	Other genes in conserved meiotic program	glutathione S-transferase Gst3	PAAG_02030	PABG_02286	PADG_00697	none	CIMG_11036	Afu1g01370	2
YIR038C	S. cerevisiae	Other genes in conserved meiotic program	GTT1;ER associated glutathione S-transferase capable of homodimerization; expression induced during the diauxic shift and throughout stationary phase; functional overlap with Gtt2p, Grx1p, and Grx2p	PAAG_02030	PABG_02286	PADG_00697	none	CIMG_11036	Afu1g17010	2
SPAC3H8.01	S. pombe	Other genes in conserved meiotic program	pyruvate decarboxylase (predicted)	PAAG_02050	PABG_02300	PADG_00714	HCAG_08778	CIMG_03789	Afu3g11070	12
YLR044C	S. cerevisiae	Other genes in conserved meiotic program	PDC1;Major of three pyruvate decarboxylase isozymes, key enzyme in alcoholic fermentation, decarboxylates pyruvate to acetaldehyde; subject to glucose-, ethanol-, and autoregulation; involved in amino acid catabolism	PAAG_02050	PABG_02300	PADG_00714	HCAG_08778	CIMG_03789	Afu3g11070	12
SPAC17H9.09c	S. pombe	Other genes in conserved meiotic program	GTPase Ras1	PAAG_02351	PABG_04848	PADG_05489	HCAG_00894	CIMG_00649	Afu5g11230	6
YNL098C	S. cerevisiae	Other genes in conserved meiotic program	RAS2;GTP-binding protein that regulates the nitrogen starvation response, sporulation, and filamentous growth; farnesylation and palmitoylation required for activity and localization to plasma membrane; homolog of mammalian Ras proto-oncogenes	PAAG_02351	PABG_04848	PADG_05489	HCAG_00894	CIMG_00649	Afu5g11230	6
YOR005C	S. cerevisiae	Other genes in conserved meiotic program	DNL4;DNA ligase required for nonhomologous end-joining (NHEJ), forms stable heterodimer with required cofactor Lif1p, interacts with Nej1p; involved in meiosis, not essential for vegetative growth	PAAG_02452	PABG_04945	PADG_05602	HCAG_02627	CIMG_09216	Afu5g12050	4
YDR440W	S. cerevisiae	Other genes in conserved meiotic program	DOT1;Nucleosomal histone H3-Lys79 methylase; methylation is required for telomeric silencing, meiotic checkpoint control, and DNA damage response	PAAG_02460	PABG_04953	PADG_05610	HCAG_02616	CIMG_09225	Afu5g12110	4
SPCC645.03c	S. pombe	Other genes in conserved meiotic program	iron-sulfur protein Isa1	PAAG_02622	PABG_03108	PADG_01642	HCAG_01677	CIMG_01472	Afu4g10690	3
YLL027W	S. cerevisiae	Other genes in conserved meiotic program	ISA1;Mitochondrial matrix protein involved in biogenesis of the iron-sulfur (Fe/S) cluster of Fe/S proteins, isa1 deletion causes loss of mitochondrial DNA and respiratory deficiency; depletion reduces growth on nonfermentable carbon sources	PAAG_02622	PABG_03108	PADG_01642	HCAG_01677	CIMG_01472	Afu4g10690	3
SPBC1198.14c	S. pombe	Other genes in conserved meiotic program	fructose-1,6-bisphosphatase Fbp1	PAAG_02682	PABG_03162	PADG_01706	HCAG_03322	CIMG_01546	Afu4g11310	2
YLR377C	S. cerevisiae	Other genes in conserved meiotic program	FBP1;Fructose-1,6-bisphosphatase, key regulatory enzyme in the gluconeogenesis pathway, required for glucose metabolism; undergoes either proteasome-mediated or autophagy-mediated degradation depending on growth conditions; interacts with Vid30p	PAAG_02682	PABG_03162	PADG_01706	HCAG_03322	CIMG_01546	Afu4g11310	2
SPBC14C8.05c	S. pombe	Other genes in conserved meiotic program	glucan-alpha-1,4-glucosidase	PAAG_02688	PABG_03168	PADG_01715	HCAG_01581	CIMG_01553	Afu2g00690	0
YIL099W	S. cerevisiae	Other genes in conserved meiotic program	SGA1;Intracellular sporulation-specific glucoamylase involved in glycogen degradation; induced during starvation of a/a diploids late in sporulation, but dispensable for sporulation	PAAG_02688	PABG_03168	PADG_01715	HCAG_01581	CIMG_01553	Afu2g00690	0
SPBC3H7.03c	S. pombe	Other genes in conserved meiotic program	2-oxoglutarate dehydrogenase (lipoamide) (e1 component of oxoglutarate dehydrogenase complex) (predicted)	PAAG_02732	PABG_03210	PADG_01762	HCAG_01535	CIMG_01597	Afu4g11650	12
YIL125W	S. cerevisiae	Other genes in conserved meiotic program	KGD1;Component of the mitochondrial alpha-ketoglutarate dehydrogenase complex, which catalyzes a key step in the tricarboxylic acid (TCA) cycle, the oxidative decarboxylation of alpha-ketoglutarate to form succinyl-CoA	PAAG_02732	PABG_03210	PADG_01762	HCAG_01535	CIMG_01597	Afu4g11650	12
YDL042C	S. cerevisiae	Other genes in conserved meiotic program	SIR2;Conserved NAD+ dependent histone deacetylase of the Sirtuin family involved in regulation of lifespan; plays roles in silencing at HML, HMR, telomeres, and the rDNA locus; negatively regulates initiation of DNA replication	PAAG_02777	PABG_03250	PADG_01806	HCAG_01483	CIMG_01641	Afu4g12120	4
SPBC16E9.17c	S. pombe	Other genes in conserved meiotic program	meiosis-specific cyclin Rem1	PAAG_02788	PABG_03258	PADG_01815	HCAG_06449	CIMG_09528	Afu2g16150	0
YHL023C	S. cerevisiae	Other genes in conserved meiotic program	NPR3;Component, with Npr2p, of an evolutionarily conserved complex that mediates downregulation of TOR Complex 1 activity in response to amino acid limitation; null mutant displays delayed meiotic DNA replication and double-strand break repair	PAAG_02812	PABG_03279	PADG_01842	HCAG_01451	CIMG_10268	Afu1g09760	0
YGL006W	S. cerevisiae	Other genes in conserved meiotic program	PMC1;Vacuolar Ca2+ ATPase involved in depleting cytosol of Ca2+ ions; prevents growth inhibition by activation of calcineurin in the presence of elevated concentrations of calcium; similar to mammalian PMCA1a	PAAG_03034	PABG_00489	PADG_02903	HCAG_06609	CIMG_06925	Afu1g10880	12
SPBC32C12.02	S. pombe	Other genes in conserved meiotic program	transcription factor Ste11	PAAG_03088	PABG_00540	PADG_02963	HCAG_01692	CIMG_00406	Afu4g12410	1
YNL192W	S. cerevisiae	Other genes in conserved meiotic program	CHS1;Chitin synthase I, requires activation from zymogenic form in order to catalyze the transfer of N-acetylglucosamine (GlcNAc) to chitin; required for repairing the chitin septum during cytokinesis; transcription activated by mating factor	PAAG_03342	PABG_07036	PADG_06438	HCAG_08842	CIMG_05598	Afu2g01870	2
SPAC13G6.12c	S. pombe	Other genes in conserved meiotic program	chitin synthase I	PAAG_03342	PABG_07036	PADG_08636	HCAG_08842	CIMG_05598	Afu2g01870	2
YNL088W	S. cerevisiae	Other genes in conserved meiotic program	TOP2;Essential type II topoisomerase, relieves torsional strain in DNA by cleaving and re-sealing the phosphodiester backbone of both positively and negatively supercoiled DNA; cleaves complementary strands; localizes to axial cores in meiosis	PAAG_03486	PABG_06827	PADG_06339	HCAG_08644	CIMG_02836	Afu6g13690	5
SPBC17F3.01c	S. pombe	Other genes in conserved meiotic program	Rho-type GTPase activating protein Rga5	PAAG_03770	PABG_00817	PADG_03273	HCAG_07204	CIMG_00196	Afu2g01060	11
YOR134W	S. cerevisiae	Other genes in conserved meiotic program	BAG7;Rho GTPase activating protein (RhoGAP), stimulates the intrinsic GTPase activity of Rho1p, which plays a role in actin cytoskeleton organization and control of cell wall synthesis; structurally and functionally related to Sac7p	PAAG_03770	PABG_00817	PADG_03273	HCAG_07204	CIMG_00196	Afu2g01060	11
SPCC4E9.01c	S. pombe	Other genes in conserved meiotic program	meiotic cohesin complex subunit Rec11	PAAG_03866	PABG_00897	PADG_03362	HCAG_07274	CIMG_00329	Afu2g16080	0
SPCC1281.07c	S. pombe	Other genes in conserved meiotic program	glutathione S-transferase Gst3	PAAG_03931	PABG_00949	PADG_03423	HCAG_01006	CIMG_12887	Afu2g15770	8
YKR076W	S. cerevisiae	Other genes in conserved meiotic program	ECM4;Omega class glutathione transferase; not essential; similar to Ygr154cp; green fluorescent protein (GFP)-fusion protein localizes to the cytoplasm	PAAG_03931	PABG_00949	PADG_03423	HCAG_01006	CIMG_12887	Afu2g15770	8
SPAC1006.06	S. pombe	Other genes in conserved meiotic program	RhoGEF Rgf2	PAAG_04043	PABG_03873	PADG_07321	HCAG_09343	CIMG_06777	Afu5g08550	3
YLR371W	S. cerevisiae	Other genes in conserved meiotic program	ROM2;GDP/GTP exchange protein (GEP) for Rho1p and Rho2p; mutations are synthetically lethal with mutations in rom1, which also encodes a GEP	PAAG_04043	PABG_03873	PADG_07321	HCAG_09343	CIMG_06777	Afu5g08550	3
SPAC4A8.04	S. pombe	Other genes in conserved meiotic program	vacuolar serine protease Isp6	PAAG_04168	PABG_03958	PADG_07422	HCAG_00635	CIMG_13072	Afu5g09210	64
SPAC17A5.11	S. pombe	Other genes in conserved meiotic program	endonuclease Rec12	PAAG_04194	PABG_03982	PADG_07449	HCAG_00612	CIMG_06645	Afu5g04070	0
SPCC1442.12	S. pombe	Other genes in conserved meiotic program	phosphatidylserine synthase Pps1	PAAG_05101	PABG_04550	PADG_04947	HCAG_05314	CIMG_01791	Afu4g13680	3
YER026C	S. cerevisiae	Other genes in conserved meiotic program	CHO1;Phosphatidylserine synthase, functions in phospholipid biosynthesis; catalyzes the reaction CDP-diaclyglycerol + L-serine = CMP + L-1-phosphatidylserine, transcriptionally repressed by myo-inositol and choline	PAAG_05101	PABG_04550	PADG_04947	HCAG_05314	CIMG_01791	Afu4g13680	3
SPAC144.12	S. pombe	Other genes in conserved meiotic program	ribose 5-phosphate isomerase (predicted)	PAAG_05146	PABG_04590	PADG_04989	HCAG_04939	CIMG_09662	Afu6g10610	3
YOR095C	S. cerevisiae	Other genes in conserved meiotic program	RKI1;Ribose-5-phosphate ketol-isomerase, catalyzes the interconversion of ribose 5-phosphate and ribulose 5-phosphate in the pentose phosphate pathway; participates in pyridoxine biosynthesis	PAAG_05146	PABG_04590	PADG_04989	HCAG_04939	CIMG_09662	Afu6g10610	3
SPBC1861.07	S. pombe	Other genes in conserved meiotic program	elongin C	PAAG_05166	PABG_04606	PADG_05007	HCAG_04923	CIMG_09707	Afu6g10530	4
YPL046C	S. cerevisiae	Other genes in conserved meiotic program	ELC1;Elongin C, involved in transcription elongation as a heterodimer with Ela1p; required for ubiquitin-dependent degradation of Rpo21p; plays a role in global genomic nucleotide excision repair; expression highly upregulated during sporulation	PAAG_05166	none	PADG_05007	HCAG_04923	CIMG_09707	Afu6g10530	4
YDR039C	S. cerevisiae	Other genes in conserved meiotic program	ENA2;P-type ATPase sodium pump, involved in Na+ efflux to allow salt tolerance; likely not involved in Li+ efflux	PAAG_05329	PABG_06041	PADG_06672	HCAG_02264	CIMG_03108	Afu4g09440	0
SPCPJ732.02c	S. pombe	Other genes in conserved meiotic program	xylulose kinase (predicted)	PAAG_05689	PABG_06260	PADG_07701	HCAG_04677	CIMG_04715	Afu5g09840	0
YGR194C	S. cerevisiae	Other genes in conserved meiotic program	XKS1;Xylulokinase, converts D-xylulose and ATP to xylulose 5-phosphate and ADP; rate limiting step in fermentation of xylulose; required for xylose fermentation by recombinant S. cerevisiae strains	PAAG_05689	PABG_06260	PADG_07701	HCAG_04677	CIMG_04715	Afu5g09840	0
YOL016C	S. cerevisiae	Other genes in conserved meiotic program	CMK2;Calmodulin-dependent protein kinase; may play a role in stress response, many CA++/calmodulan dependent phosphorylation substrates demonstrated in vitro, amino acid sequence similar to Cmk1p and mammalian Cam Kinase II	PAAG_05737	PABG_06307	PADG_07652	HCAG_04620	CIMG_04631	Afu2g13680	19
SPBC8D2.19	S. pombe	Other genes in conserved meiotic program	serine/threonine protein kinase, meiotic Mde3	PAAG_06271	PABG_05287	PADG_06972	HCAG_05942	CIMG_05093	Afu2g13140	0
SPAC22H10.12c	S. pombe	Other genes in conserved meiotic program	GDP dissociation inhibitor Gdi1 (predicted)	PAAG_06344	PABG_02751	PADG_01243	HCAG_07830	CIMG_07979	Afu2g11150	10
YER136W	S. cerevisiae	Other genes in conserved meiotic program	GDI1;GDP dissociation inhibitor, regulates vesicle traffic in secretory pathways by regulating the dissociation of GDP from the Sec4/Ypt/rab family of GTP binding proteins	PAAG_06344	PABG_02751	PADG_01243	HCAG_07830	CIMG_07979	Afu2g11150	10
YHL047C	S. cerevisiae	Other genes in conserved meiotic program	ARN2;Transporter, member of the ARN family of transporters that specifically recognize siderophore-iron chelates; responsible for uptake of iron bound to the siderophore triacetylfusarinine C	PAAG_06516	PABG_02063	PADG_00462	HCAG_08685	CIMG_07855	Afu7g06060	0
YDR108W	S. cerevisiae	Other genes in conserved meiotic program	GSG1;Subunit of TRAPP (transport protein particle), a multi-subunit complex involved in targeting and/or fusion of ER-to-Golgi transport vesicles with their acceptor compartment; protein has late meiotic role, following DNA replication	PAAG_06590	PABG_02613	PADG_01047	HCAG_06509	CIMG_09457	Afu2g16670	2
SPCC1739.10	S. pombe	Other genes in conserved meiotic program	conserved fungal protein mug33	PAAG_06681	PABG_02691	PADG_01135	HCAG_06471	CIMG_05652	Afu3g07530	1
YOL019W	S. cerevisiae	Other genes in conserved meiotic program	YOL019W; Protein of unknown function; green fluorescent protein (GFP)-fusion protein localizes to the cell periphery and vacuole	PAAG_06681	PABG_02691	PADG_01135	HCAG_06471	CIMG_05652	Afu3g07530	1
SPAC25H1.09	S. pombe	Other genes in conserved meiotic program	alpha-amylase homolog Mde5	PAAG_06764	PABG_01054	PADG_04432	HCAG_04534	CIMG_04544	Afu4g10130	3
YDR313C	S. cerevisiae	Other genes in conserved meiotic program	PIB1;RING-type ubiquitin ligase of the endosomal and vacuolar membranes, binds phosphatidylinositol(3)-phosphate; contains a FYVE finger domain	PAAG_06830	PABG_01109	PADG_04362	HCAG_10512	CIMG_11323	Afu6g07440	5
YHR086W	S. cerevisiae	Other genes in conserved meiotic program	NAM8;RNA binding protein, component of the U1 snRNP protein; mutants are defective in meiotic recombination and in formation of viable spores, involved in the formation of DSBs through meiosis-specific splicing of MER2 pre-mRNA	PAAG_06891	PABG_01162	PADG_04307	HCAG_04410	CIMG_07756	Afu7g02230	4
YFR048W	S. cerevisiae	Other genes in conserved meiotic program	RMD8;Cytosolic protein required for sporulation	PAAG_07070	PABG_03070	PADG_01597	HCAG_06085	CIMG_00579	Afu4g10390	3
SPBC839.06	S. pombe	Other genes in conserved meiotic program	P-type ATPase, calcium transporting Cta3	PAAG_07077	PABG_06041	PADG_06672	HCAG_02264	CIMG_03108	Afu6g03690	0
SPAC1B2.03c	S. pombe	Other genes in conserved meiotic program	GNS1/SUR4 family protein	PAAG_07247	PABG_05436	PADG_05751	HCAG_00436	CIMG_06474	Afu5g02760	2
YLR372W	S. cerevisiae	Other genes in conserved meiotic program	SUR4;Elongase, involved in fatty acid and sphingolipid biosynthesis; synthesizes very long chain 20-26-carbon fatty acids from C18-CoA primers; involved in regulation of sphingolipid biosynthesis	PAAG_07247	PABG_05436	PADG_05751	HCAG_00436	CIMG_06474	Afu5g02760	2
SPBC32H8.11	S. pombe	Other genes in conserved meiotic program	meiotic forkhead transcription factor Mei4	PAAG_07388	none	PADG_00963	HCAG_06595	CIMG_06369	Afu5g05600	0
YDR512C	S. cerevisiae	Other genes in conserved meiotic program	EMI1;Non-essential protein required for transcriptional induction of the early meiotic-specific transcription factor IME1, also required for sporulation; contains twin cysteine-x9-cysteine motifs	PAAG_07997	PABG_03530	PADG_02100	none	CIMG_02484	Afu1g07360	1
SPBP8B7.24c	S. pombe	Other genes in conserved meiotic program	autophagy associated protein Atg8	PAAG_08012	PABG_05348	PADG_08109	none	CIMG_02508	Afu1g07470	10
YBL078C	S. cerevisiae	Other genes in conserved meiotic program	ATG8;Component of autophagosomes and Cvt vesicles; undergoes conjugation to phosphatidylethanolamine (PE); Atg8p-PE is anchored to membranes, is involved in phagophore expansion, and may mediate membrane fusion during autophagosome formation	PAAG_08012	PABG_05348	PADG_08109	none	CIMG_02508	Afu1g07470	10
SPBC3E7.13c	S. pombe	Other genes in conserved meiotic program	splicing factor, SYF2 family	PAAG_08280	PABG_03483	PADG_02051	HCAG_01349	CIMG_02437	Afu4g09800	7
SPAC8C9.16c	S. pombe	Other genes in conserved meiotic program	TLDc domain protein 1	PAAG_08355	PABG_01215	PADG_04244	HCAG_04362	CIMG_07695	Afu3g08740	9
YPL196W	S. cerevisiae	Other genes in conserved meiotic program	OXR1;Protein of unknown function required for normal levels of resistance to oxidative damage, null mutants are sensitive to hydrogen peroxide; member of a conserved family of proteins found in eukaryotes but not in prokaryotes	PAAG_08355	PABG_01215	PADG_04244	HCAG_04362	CIMG_07695	Afu3g08740	9
SPAC27D7.03c	S. pombe	Other genes in conserved meiotic program	RNA-binding protein involved in meiosis Mei2	PAAG_08443	PABG_05390	PADG_08060	HCAG_06912	CIMG_02573	Afu6g05280	0
SPBC11B10.10c	S. pombe	Other genes in conserved meiotic program	histone H2A variant H2A.Z, Pht1	PAAG_08471	PABG_00025	PADG_02415	HCAG_04914	CIMG_06401	Afu5g01950	21
YOL012C	S. cerevisiae	Other genes in conserved meiotic program	HTZ1;Histone variant H2AZ, exchanged for histone H2A in nucleosomes by the SWR1 complex; involved in transcriptional regulation through prevention of the spread of silent heterochromatin	PAAG_08471	PABG_00025	PADG_02415	HCAG_04914	CIMG_06401	Afu5g01950	21
SPCC320.07c	S. pombe	Other genes in conserved meiotic program	RNA-binding protein Mde7	PAAG_08692	PABG_03851	PADG_07292	HCAG_00734	CIMG_06805	Afu5g08330	0
SPAC222.15	S. pombe	Other genes in conserved meiotic program	Tat binding protein 1(TBP-1)-interacting protein (TBPIP) homolog (predicted)	PAAG_08844	none	PADG_05936	HCAG_10294	CIMG_10871	none	0
SPBC119.05c	S. pombe	Other genes in conserved meiotic program	Wiskott-Aldrich syndrome homolog binding protein Lsb1 (predicted)	PAAG_08907	PABG_07763	PADG_08646	HCAG_11669	CIMG_01235	Afu2g04670	1
YPR154W	S. cerevisiae	Other genes in conserved meiotic program	PIN3;Protein that induces appearance of [PIN+] prion when overproduced	PAAG_08907	PABG_07763	PADG_08646	HCAG_11669	CIMG_01251	Afu2g04670	1
SPAC1039.09	S. pombe	Other genes in conserved meiotic program	amino acid permease Isp5	PAAG_09034	PABG_07697	PADG_08051	HCAG_06385	CIMG_05362	Afu7g04290	10
SPCC825.03c	S. pombe	Other genes in conserved meiotic program	SNARE Psy1	PAAG_09048	PABG_07782	PADG_08589	HCAG_07936	CIMG_08090	Afu7g01510	2
YMR183C	S. cerevisiae	Other genes in conserved meiotic program	SSO2;Plasma membrane t-SNARE involved in fusion of secretory vesicles at the plasma membrane; syntaxin homolog that is functionally redundant with Sso1p	PAAG_09048	PABG_07782	PADG_08589	HCAG_07936	CIMG_08090	Afu7g01510	2
YKR058W	S. cerevisiae	Other genes in conserved meiotic program	GLG1;Self-glucosylating initiator of glycogen synthesis, also glucosylates n-dodecyl-beta-D-maltoside; similar to mammalian glycogenin	none	PABG_02073	PADG_00471	none	CIMG_03907	Afu1g05580	1
YJL092W	S. cerevisiae	Other genes in conserved meiotic program	SRS2;DNA helicase and DNA-dependent ATPase involved in DNA repair, needed for proper timing of commitment to meiotic recombination and transition from Meiosis I to II; blocks trinucleotide repeat expansion; affects genome stability	none	none	none	none	none	Afu2g03910	n/a
SPAC3A11.02	S. pombe	Other genes in conserved meiotic program	zinc finger protein Cps3	none	PABG_05614	PADG_05935	HCAG_10294	CIMG_10872	Afu3g05570	1
YPL054W	S. cerevisiae	Other genes in conserved meiotic program	LEE1;Zinc-finger protein of unknown function	none	PABG_05614	PADG_05935	HCAG_10294	CIMG_10872	Afu3g05570	1
YOL071W	S. cerevisiae	Other genes in conserved meiotic program	EMI5;Subunit of succinate dehydrogenase, which couples succinate oxidation to ubiquinone reduction; required for FAD cofactor attachment to Sdh1p; mutations in human ortholog PGL2 are associated with neuroendocrine tumors (paraganglioma)	none	PABG_03004	PADG_01529	HCAG_07032	CIMG_09112	Afu4g13180	2
SPBC4C3.08	S. pombe	Other genes in conserved meiotic program	acetylglucosaminyltransferase (predicted)	none	none	none	none	none	Afu6g00550	n/a
YOR368W	S. cerevisiae	Other genes in conserved meiotic program	RAD17;Checkpoint protein, involved in the activation of the DNA damage and meiotic pachytene checkpoints; with Mec3p and Ddc1p, forms a clamp that is loaded onto partial duplex DNA; homolog of human and S. pombe Rad1 and U. maydis Rec1 proteins	none	PABG_03062	PADG_01587	none	none	none	1
SPAC15A10.10	S. pombe	Other genes in conserved meiotic program	Muskelin homolog	none	none	PADG_03737	none	CIMG_01060	none	0
YBR057C	S. cerevisiae	Other genes in conserved meiotic program	MUM2;Cytoplasmic protein essential for meiotic DNA replication and sporulation; interacts with Orc2p, which is a component of the origin recognition complex	none	none	none	none	none	none	n/a
SPBC119.04	S. pombe	Other genes in conserved meiotic program	meiosis inducing protein Mei3	none	none	none	none	none	none	n/a
SPAC5D6.08c	S. pombe	Other genes in conserved meiotic program	meiosis II protein Mes1	none	none	none	none	none	none	n/a
SPAC1556.06.1	S. pombe	Other genes in conserved meiotic program	SMC domain; orphan	none	none	none	none	none	none	n/a
SPBC21B10.12	S. pombe	Other genes in conserved meiotic program	meiotic recombination protein Rec6	none	none	none	none	none	none	n/a
SPAC25G10.04c	S. pombe	Other genes in conserved meiotic program	meiotic recombination protein Rec10	none	none	none	none	none	none	n/a
SPBC1711.14	S. pombe	Other genes in conserved meiotic program	meiotic recombination protein Rec15	none	none	none	none	none	none	n/a
SPBC2D10.06	S. pombe	Other genes in conserved meiotic program	MBF transcription factor complex subunit Rep1	none	none	none	none	none	none	n/a
SPAC23E2.03c	S. pombe	Other genes in conserved meiotic program	meiotic suppressor protein Ste7	none	none	none	none	none	none	n/a
SPAC13C5.03	S. pombe	Other genes in conserved meiotic program	nuclear membrane protein involved in karyogamy Tht1	none	none	none	none	none	none	n/a
YGR129W	S. cerevisiae	Other genes in conserved meiotic program	SYF2;Member of the NineTeen Complex (NTC) that contains Prp19p and stabilizes U6 snRNA in catalytic forms of the spliceosome containing U2, U5, and U6 snRNAs; isy1 syf2 cells have defective spindles activiating cell cycle arrest	none	none	none	none	none	none	n/a
YBR045C	S. cerevisiae	Other genes in conserved meiotic program	GIP1;Meiosis-specific regulatory subunit of the Glc7p protein phosphatase, regulates spore wall formation and septin organization, required for expression of some late meiotic genes and for normal localization of Glc7p	none	none	none	none	none	none	n/a
YHR153C	S. cerevisiae	Other genes in conserved meiotic program	SPO16;Meiosis-specific protein involved in synaptonemal complex assembly; implicated in regulation of crossover formation; required for sporulation	none	none	none	none	none	none	n/a
YLR288C	S. cerevisiae	Other genes in conserved meiotic program	MEC3;DNA damage and meiotic pachytene checkpoint protein; subunit of a heterotrimeric complex (Rad17p-Mec3p-Ddc1p) that forms a sliding clamp, loaded onto partial duplex DNA by a clamp loader complex; homolog of human and S. pombe Hus1	none	none	none	none	none	none	n/a
YOR073W	S. cerevisiae	Other genes in conserved meiotic program	SGO1;Component of the spindle checkpoint, involved in sensing lack of tension on mitotic chromosomes; protects centromeric Rec8p at meiosis I; required for accurate chromosomal segregation at meiosis II and for mitotic chromosome stability	none	none	none	none	none	none	n/a
YPL194W	S. cerevisiae	Other genes in conserved meiotic program	DDC1;DNA damage checkpoint protein, part of a PCNA-like complex required for DNA damage response, required for pachytene checkpoint to inhibit cell cycle in response to unrepaired recombination intermediates; potential Cdc28p substrate	none	none	none	none	none	none	n/a
YFL033C	S. cerevisiae	Regulation, entry into meiosis	RIM15;Glucose-repressible protein kinase involved in signal transduction during cell proliferation in response to nutrients, specifically the establishment of stationary phase; identified as a regulator of IME2; substrate of Pho80p-Pho85p kinase	PAAG_01699	PABG_03747	PADG_00079	HCAG_00258	CIMG_02369	Afu2g15010	3
SPBC19C2.05	S. pombe	Regulation, entry into meiosis	serine/threonine protein kinase Ran1	PAAG_01869	PABG_02144	PADG_00545	HCAG_00119	CIMG_03602	Afu3g10530	2
YMR139W	S. cerevisiae	Regulation, entry into meiosis	RIM11;Protein kinase required for signal transduction during entry into meiosis; promotes the formation of the Ime1p-Ume6p complex by phosphorylating Ime1p and Ume6p; shares similarity with mammalian glycogen synthase kinase 3-beta	PAAG_03659	PABG_07861	PADG_08722	HCAG_08451	CIMG_02613	Afu6g05120	0
YNL307C	S. cerevisiae	Regulation, entry into meiosis	MCK1;Protein serine/threonine/tyrosine (dual-specificity) kinase involved in control of chromosome segregation and in regulating entry into meiosis; related to mammalian glycogen synthase kinases of the GSK-3 family	PAAG_03659	PABG_07861	PADG_08722	HCAG_08451	CIMG_02613	Afu6g05120	0
YNL025C	S. cerevisiae	Regulation, entry into meiosis	SSN8;Cyclin-like component of the RNA polymerase II holoenzyme, involved in phosphorylation of the RNA polymerase II C-terminal domain; involved in glucose repression and telomere maintenance	PAAG_03929	PABG_00946	PADG_03421	none	CIMG_00295	Afu2g15790	0
YJL106W	S. cerevisiae	Regulation, entry into meiosis	IME2;Serine/threonine protein kinase involved in activation of meiosis, associates with Ime1p and mediates its stability, activates Ndt80p; IME2 expression is positively regulated by Ime1p	PAAG_06271	PABG_05287	PADG_06972	HCAG_05942	CIMG_05093	Afu2g13140	0
YHL027W	S. cerevisiae	Regulation, entry into meiosis	RIM101;Transcriptional repressor involved in response to pH and in cell wall construction; required for alkaline pH-stimulated haploid invasive growth and sporulation; activated by proteolytic processing; similar to A. nidulans PacC	PAAG_07204	PABG_02534	PADG_00964	HCAG_06593	CIMG_03725	Afu3g11970	1
YHR124W	S. cerevisiae	Regulation, entry into meiosis	NDT80;Meiosis-specific transcription factor required for exit from pachytene and for full meiotic recombination; activates middle sporulation genes; competes with Sum1p for binding to promoters containing middle sporulation elements (MSE)	none	none	none	none	none	Afu2g09890	n/a
YDR207C	S. cerevisiae	Regulation, entry into meiosis	UME6;Key transcriptional regulator of early meiotic genes, binds URS1 upstream regulatory sequence, couples metabolic responses to nutritional cues with initiation and progression of meiosis, forms complex with Ime1p, and also with Sin3p-Rpd3p	none	none	none	none	none	Afu3g15290	n/a
YGR044C	S. cerevisiae	Regulation, entry into meiosis	RME1;Zinc finger protein involved in control of meiosis; prevents meiosis by repressing IME1 expression and promotes mitosis by activating CLN2 expression; directly repressed by a1-alpha2 regulator; mediates cell type control of sporulation	none	none	none	none	CIMG_02171	none	n/a
YMR154C	S. cerevisiae	Regulation, entry into meiosis	RIM13;Calpain-like cysteine protease involved in proteolytic activation of Rim101p in response to alkaline pH; has similarity to A. nidulans palB	none	none	none	HCAG_04795	none	none	n/a
YJL146W	S. cerevisiae	Regulation, entry into meiosis	IDS2;Protein involved in modulation of Ime2p activity during meiosis, appears to act indirectly to promote Ime2p-mediated late meiotic functions; found in growing cells and degraded during sporulation	none	none	none	none	none	none	n/a
YJR094C	S. cerevisiae	Regulation, entry into meiosis	IME1;Master regulator of meiosis that is active only during meiotic events, activates transcription of early meiotic genes through interaction with Ume6p, degraded by the 26S proteasome following phosphorylation by Ime2p	none	none	none	none	none	none	n/a
YGL192W	S. cerevisiae	Regulation, entry into meiosis	IME4;Probable mRNA N6-adenosine methyltransferase required for entry into meiosis; transcribed in diploid cells; haploids repress IME4 transcription via production of antisense IME4 transcripts; antisense transcription is repressed in diploids	none	none	none	none	none	none	n/a
YHL024W	S. cerevisiae	Regulation, entry into meiosis	RIM4;Putative RNA-binding protein required for the expression of early and middle sporulation genes	none	none	none	none	none	none	n/a
YDR310C	S. cerevisiae	Regulation, entry into meiosis	SUM1;Transcriptional repressor required for mitotic repression of middle sporulation-specific genes; also acts as general replication initiation factor; involved in telomere maintenance, chromatin silencing; regulated by pachytene checkpoint	none	none	none	none	none	none	n/a
YHR152W	S. cerevisiae	Regulation, entry into meiosis	SPO12;Nucleolar protein of unknown function, positive regulator of mitotic exit; involved in regulating release of Cdc14p from the nucleolus in early anaphase, may play similar role in meiosis	none	none	none	none	none	none	n/a
YPL139C	S. cerevisiae	Regulation, entry into meiosis	UME1;Negative regulator of meiosis, required for repression of a subset of meiotic genes during vegetative growth, binding of histone deacetylase Rpd3p required for activity, contains a NEE box and a WD repeat motif; homologous with Wtm1p, Wtm2p	none	none	none	none	none	none	n/a
YPR141C	S. cerevisiae	Sc Genes involved in Mating and Karyogamy	KAR3;Minus-end-directed microtubule motor that functions in mitosis and meiosis, localizes to the spindle pole body and localization is dependent on functional Cik1p, required for nuclear fusion during mating; potential Cdc28p substrate	PAAG_00007	PABG_05050	PADG_07248	HCAG_04014	CIMG_05502	Afu2g14280	0
YER016W	S. cerevisiae	Sc Genes involved in Mating and Karyogamy	BIM1;Microtubule-binding protein that together with Kar9p makes up the cortical microtubule capture site and delays the exit from mitosis when the spindle is oriented abnormally	PAAG_07192	PABG_02526	PADG_00951	HCAG_06605	CIMG_03746	Afu3g11860	12
YMR065W	S. cerevisiae	Sc Genes involved in Mating and Karyogamy	KAR5;Protein required for nuclear membrane fusion during karyogamy, localizes to the membrane with a soluble portion in the endoplasmic reticulum lumen, may form a complex with Jem1p and Kar2p; expression of the gene is regulated by pheromone	PAAG_08154	PABG_07383	PADG_08454	none	none	none	0
YDL227C	S. cerevisiae	Sc Genes involved in Mating and Karyogamy	HO;Site-specific endonuclease required for gene conversion at the MAT locus (homothallic switching) through the generation of a ds DNA break; expression restricted to mother cells in late G1 as controlled by Swi4p-Swi6p, Swi5p and Ash1p	none	none	none	none	none	none	n/a
YNL188W	S. cerevisiae	Sc Genes involved in Mating and Karyogamy	KAR1;Essential protein involved in karyogamy during mating and in spindle pole body duplication during mitosis, localizes to the half-bridge of the spindle pole body, interacts with Spc72p during karyogamy, also interacts with Cdc31p	none	none	none	none	none	none	n/a
YCL055W	S. cerevisiae	Sc Genes involved in Mating and Karyogamy	KAR4;Transcription factor required for gene regulation in repsonse to pheromones; also required during meiosis; exists in two forms, a slower-migrating form more abundant during vegetative growth and a faster-migrating form induced by pheromone	none	none	none	none	none	none	n/a
YPL269W	S. cerevisiae	Sc Genes involved in Mating and Karyogamy	KAR9;Karyogamy protein required for correct positioning of the mitotic spindle and for orienting cytoplasmic microtubules, localizes at the shmoo tip in mating cells and at the tip of the growing bud in small-budded cells through anaphase	none	none	none	none	none	none	n/a
SPAC24C9.15c	S. pombe	Septation	septin Spn5	PAAG_00182	PABG_05201	PADG_07070	HCAG_03836	CIMG_05234	Afu7g05370	3
YLR314C	S. cerevisiae	Septation	CDC3;Component of the septin ring of the mother-bud neck that is required for cytokinesis; septins recruit proteins to the neck and can act as a barrier to diffusion at the membrane, and they comprise the 10nm filaments seen with EM	PAAG_00182	PABG_05201	PADG_07070	HCAG_03836	CIMG_05234	Afu7g05370	3
SPAC821.06	S. pombe	Septation	septin Spn2	PAAG_00317	PABG_06608	PADG_02359	HCAG_02006	CIMG_07196	Afu1g08850	3
YCR002C	S. cerevisiae	Septation	CDC10;Component of the septin ring of the mother-bud neck that is required for cytokinesis; septins recruit proteins to the neck and can act as a barrier to diffusion at the membrane, and they comprise the 10nm filaments seen with EM	PAAG_00317	PABG_06608	PADG_02359	HCAG_02006	CIMG_07196	Afu1g08850	3
SPAC20G4.02c	S. pombe	Septation	formin Fus1	PAAG_03603	PABG_06937	PADG_06219	HCAG_06848	CIMG_02646	Afu6g04940	1
SPBC19F8.01c	S. pombe	Septation	septin Spn7	PAAG_04042	PABG_03872	PADG_07319	HCAG_00717	CIMG_06778	Afu5g08540	11
YDR218C	S. cerevisiae	Septation	SPR28;Sporulation-specific homolog of the yeast CDC3/10/11/12 family of bud neck microfilament genes; meiotic septin expressed at high levels during meiotic divisions and ascospore formation	PAAG_04042	PABG_03872	PADG_07319	HCAG_00717	CIMG_06778	Afu7g05370	11
SPBC19G7.05c	S. pombe	Septation	1,3-beta-glucan synthase catalytic subunit Bgs1	PAAG_05071	PABG_04524	PADG_04920	HCAG_05289	CIMG_01753	Afu6g12400	8
SPCC188.12	S. pombe	Septation	septin Spn6	PAAG_08880	PABG_05403	PADG_05714	HCAG_00459	CIMG_06510	Afu5g03080	11
YGR059W	S. cerevisiae	Septation	SPR3;Sporulation-specific homolog of the yeast CDC3/10/11/12 family of bud neck microfilament genes; septin protein involved in sporulation; regulated by ABFI	PAAG_08880	PABG_05403	PADG_05714	HCAG_00459	CIMG_06510	Afu5g03080	11
NCU07039	Neurospora crassa	Sexual development	ASD4, ascus development protein 4	PAAG_00610	PABG_05322	PADG_06931	HCAG_10898	CIMG_05044	Afu2g13380	1
SPBC29B5.01	S. pombe	Sexual development	transcription factor Atf1	PAAG_01945	PABG_02218	PADG_00619	HCAG_00050	CIMG_03698	Afu5g12960	1
ANID_01052	A. nidulans	Sexual development	VeA protein	PAAG_03070	PABG_00531	PADG_02949	HCAG_01708	CIMG_06878	Afu1g12490	5
ANID_07349	A. nidulans	Sexual development	Mutanase	PAAG_04206	PABG_04011	PADG_07461	HCAG_02126	CIMG_13070	Afu2g03980	1
ANID_01539	A. nidulans	Sexual development	COP9 signalosome subunit 4	PAAG_04846	PABG_00187	PADG_02587	HCAG_02847	CIMG_08714	Afu8g05500	7
ANID_03152	A. nidulans	Sexual development	NsdD transcriptional regulator	PAAG_05818	PABG_05830	PADG_06176	HCAG_01124	CIMG_00087	Afu3g13870	8
ANID_06230	A. nidulans	Sexual development	medusa	PAAG_06290	PABG_05304	PADG_06954	HCAG_05954	CIMG_05073	Afu2g13260	0
ANID_01848	A. nidulans	Sexual development	GAL4-like Zn2Cys6 binuclear cluster DNA-binding domain protein	PAAG_06446	PABG_02841	PADG_01346	HCAG_07887	CIMG_07923	Afu4g09710	5
ANID_05170	A. nidulans	Sexual development	repressor of sexual development	PAAG_06446	PABG_02841	PADG_01346	HCAG_07887	CIMG_07923	Afu6g07010	5
ANID_02129	A. nidulans	Sexual development	COP9 signalosome subunit 5	PAAG_06633	PABG_02651	PADG_01089	HCAG_06434	CIMG_09508	Afu2g16250	6
NCU05597	Neurospora crassa	Sexual development	ASD3, ascus development protein 3	PAAG_08432T0	PABG_05379	PADG_08072	HCAG_10448	CIMG_02551	Afu3g12170	8
ANID_05836	A. nidulans	Sexual development	StuA cell pattern formation-associated protein	PAAG_08500	PABG_04648	PADG_05267	HCAG_07413	CIMG_00904	Afu2g07900	2
NCU05598	Neurospora crassa	Sexual development	ASD1, ascus development protein 1	none	none	none	none	none	Afu4g03780	n/a
YNL128W	S. cerevisiae	Spore Assembly Genes	TEP1;Homolog of human tumor suppressor gene PTEN/MMAC1/TEP1 that has lipid phosphatase activity and is linked to the phosphatidylinositol signaling pathway; plays a role in normal sporulation	PAAG_00100	PABG_05126	PADG_07163	HCAG_03910	CIMG_05406	Afu2g11990	8
YDR403W	S. cerevisiae	Spore Assembly Genes	DIT1;Sporulation-specific enzyme required for spore wall maturation, involved in the production of a soluble LL-dityrosine-containing precursor of the spore wall; transcripts accumulate at the time of prospore enclosure	PAAG_00387	PABG_06671	PADG_02286	HCAG_01945	CIMG_00524	Afu4g01420	0
YDR402C	S. cerevisiae	Spore Assembly Genes	DIT2;N-formyltyrosine oxidase, sporulation-specific microsomal enzyme involved in the production of N,N-bisformyl dityrosine required for spore wall maturation, homologous to cytochrome P-450s	PAAG_00388	PABG_06672	PADG_02285	HCAG_01944	CIMG_00523	Afu5g02620	0
YBR180W	S. cerevisiae	Spore Assembly Genes	DTR1;Putative dityrosine transporter, required for spore wall synthesis; expressed during sporulation; member of the major facilitator superfamily (DHA1 family) of multidrug resistance transporters	PAAG_00389	PABG_06673	PADG_01490	HCAG_09885	CIMG_00522	Afu4g13660	2
YLL005C	S. cerevisiae	Spore Assembly Genes	SPO75;Meiosis-specific protein of unknown function, required for spore wall formation during sporulation; dispensable for both nuclear divisions during meiosis	PAAG_01034	PABG_01616	PADG_03797	HCAG_03675	CIMG_00689	Afu5g10920	2
SPBC1347.03	S. pombe	Spore Assembly Genes	sporulation protein Meu14	PAAG_01149	PABG_01722	PADG_03681	HCAG_05911	CIMG_08044	Afu6g07520	4
YNL012W	S. cerevisiae	Spore Assembly Genes	SPO1;Meiosis-specific prospore protein; required for meiotic spindle pole body duplication and separation; required to produce bending force necessary for proper prospore membrane assembly during sporulation; has similarity to phospholipase B	PAAG_03235	PABG_00676	PADG_03112	HCAG_06196	CIMG_08300	Afu3g14680	4
YEL023C	S. cerevisiae	Spore Assembly Genes	YEL023C; Putative protein of unknown function; expression is increased greatly during sporulation; YEL023C is not an essential gene	PAAG_03984	PABG_00997	PADG_03471	HCAG_01099	CIMG_00040	Afu3g12130	5
YLR307W	S. cerevisiae	Spore Assembly Genes	CDA1;Chitin deacetylase, together with Cda2p involved in the biosynthesis ascospore wall component, chitosan; required for proper rigidity of the ascospore wall	PAAG_05178	PABG_04616	PADG_05017	HCAG_00324	CIMG_09718	Afu4g09940	1
YGR225W	S. cerevisiae	Spore Assembly Genes	AMA1;Activator of meiotic anaphase promoting complex (APC/C); Cdc20p family member; required for initiation of spore wall assembly; required for Clb1p degradation during meiosis	PAAG_05438	PABG_05943	PADG_06788	HCAG_02377	CIMG_07612	Afu3g08280	2
YMR017W	S. cerevisiae	Spore Assembly Genes	SPO20;Meiosis-specific subunit of the t-SNARE complex, required for prospore membrane formation during sporulation; similar to but not functionally redundant with Sec9p; SNAP-25 homolog	PAAG_05730	PABG_06301	PADG_07659	HCAG_04628	CIMG_04638	Afu2g13760	3
YDR104C	S. cerevisiae	Spore Assembly Genes	SPO71;Meiosis-specific protein of unknown function, required for spore wall formation during sporulation; dispensable for both nuclear divisions during meiosis	PAAG_05826	PABG_05825	PADG_06166	HCAG_01130	CIMG_00092	Afu3g13830	3
YDR523C	S. cerevisiae	Spore Assembly Genes	SPS1;Putative protein serine/threonine kinase expressed at the end of meiosis and localized to the prospore membrane, required for correct localization of enzymes involved in spore wall synthesis	PAAG_06719	PABG_02730	PADG_01178	HCAG_00350	CIMG_07521	Afu7g04330	0
YLR213C	S. cerevisiae	Spore Assembly Genes	CRR1;Putative glycoside hydrolase of the spore wall envelope; required for normal spore wall assembly, possibly for cross-linking between the glucan and chitosan layers; expressed during sporulation	PAAG_06779	PABG_01066	PADG_04416	HCAG_04547	CIMG_04562	Afu2g03120	3
YPR054W	S. cerevisiae	Spore Assembly Genes	SMK1;Middle sporulation-specific mitogen-activated protein kinase (MAPK) required for production of the outer spore wall layers; negatively regulates activity of the glucan synthase subunit Gsc2p	PAAG_06948	PABG_02962	PADG_04880	HCAG_06189	CIMG_01981	Afu4g13720	1
YKL201C	S. cerevisiae	Spore Assembly Genes	MNN4;Putative positive regulator of mannosylphosphate transferase (Mnn6p), involved in mannosylphosphorylation of N-linked oligosaccharides; expression increases in late-logarithmic and stationary growth phases	PAAG_07743	PABG_00381	PADG_02791	none	CIMG_06858	Afu1g12630	0
YKR031C	S. cerevisiae	Spore Assembly Genes	SPO14;Phospholipase D, catalyzes the hydrolysis of phosphatidylcholine, producing choline and phosphatidic acid; involved in Sec14p-independent secretion; required for meiosis and spore formation; differently regulated in secretion and meiosis	PAAG_08849	PABG_05620	PADG_05941	HCAG_03502	CIMG_02074	Afu3g05630	4
YAL018C	S. cerevisiae	Spore Assembly Genes	YAL018C; Putative protein of unknown function	none	none	none	none	none	none	n/a
YDL239C	S. cerevisiae	Spore Assembly Genes	ADY3;Protein required for spore wall formation, thought to mediate assembly of a Don1p-containing structure at the leading edge of the prospore membrane via interaction with spindle pole body components; potentially phosphorylated by Cdc28p	none	none	none	none	none	none	n/a
YDR273W	S. cerevisiae	Spore Assembly Genes	DON1;Meiosis-specific component of the spindle pole body, part of the leading edge protein (LEP) coat, forms a ring-like structure at the leading edge of the prospore membrane during meiosis II	none	none	none	none	none	none	n/a
YER046W	S. cerevisiae	Spore Assembly Genes	SPO73;Meiosis-specific protein of unknown function, required for spore wall formation during sporulation; dispensible for both nuclear divisions during meiosis	none	none	none	none	none	none	n/a
YER180C	S. cerevisiae	Spore Assembly Genes	ISC10;Protein required for sporulation, transcript is induced 7.5 hours after induction of meiosis, expected to play significant role in the formation of reproductive cells	none	none	none	none	none	none	n/a
YGL170C	S. cerevisiae	Spore Assembly Genes	SPO74;Component of the meiotic outer plaque of the spindle pole body, involved in modifying the meiotic outer plaque that is required prior to prospore membrane formation	none	none	none	none	none	none	n/a
YHR184W	S. cerevisiae	Spore Assembly Genes	SSP1;Protein involved in the control of meiotic nuclear division and coordination of meiosis with spore formation; transcription is induced midway through meiosis	none	none	none	none	none	none	n/a
YHR185C	S. cerevisiae	Spore Assembly Genes	PFS1;Sporulation protein required for prospore membrane formation at selected spindle poles, ensures functionality of all four spindle pole bodies during meiosis II; not required for meiotic recombination or meiotic chromosome segregation	none	none	none	none	none	none	n/a
YLR054C	S. cerevisiae	Spore Assembly Genes	OSW2;Protein of unknown function proposed to be involved in the assembly of the spore wall	none	none	none	none	none	none	n/a
YLR227C	S. cerevisiae	Spore Assembly Genes	ADY4;Structural component of the meiotic outer plaque, which is a membrane-organizing center that assembles on the cytoplasmic face of the spindle pole body during meiosis II and triggers the formation of the prospore membrane	none	none	none	none	none	none	n/a
YLR341W	S. cerevisiae	Spore Assembly Genes	SPO77;Meiosis-specific protein of unknown function, required for spore wall formation during sporulation; dispensable for both nuclear divisions during meiosis	none	none	none	none	none	none	n/a
YML066C	S. cerevisiae	Spore Assembly Genes	SMA2;Meiosis-specific prospore membrane protein; required to produce bending force necessary for proper assembly of the prospore membrane during sporulation	none	none	none	none	none	none	n/a
YNR049C	S. cerevisiae	Spore Assembly Genes	MSO1;Probable component of the secretory vesicle docking complex, acts at a late step in secretion; shows genetic and physical interactions with Sec1p; required for prospore membrane formation during sporulation	none	none	none	none	none	none	n/a
YOL091W	S. cerevisiae	Spore Assembly Genes	SPO21;Component of the meiotic outer plaque of the spindle pole body, involved in modifying the meiotic outer plaque that is required prior to prospore membrane formation	none	none	none	none	none	none	n/a
YOR177C	S. cerevisiae	Spore Assembly Genes	MPC54;Component of the meiotic outer plaque, a membrane-organizing center which is assembled on the cytoplasmic face of the spindle pole body during meiosis II and triggers the formation of the prospore membrane; potential Cdc28p substrate	none	none	none	none	none	none	n/a
YOR242C	S. cerevisiae	Spore Assembly Genes	SSP2;Sporulation specific protein that localizes to the spore wall; required for sporulation at a point after meiosis II and during spore wall formation; SSP2 expression is induced midway in meiosis	none	none	none	none	none	none	n/a
YOR255W	S. cerevisiae	Spore Assembly Genes	OSW1;Protein involved in sporulation; required for the construction of the outer spore wall layers; required for proper localization of Spo14p	none	none	none	none	none	none	n/a
YOR298W	S. cerevisiae	Spore Assembly Genes	MUM3;Protein of unknown function involved in the organization of the outer spore wall layers; has similarity to the tafazzins superfamily of acyltransferases	none	none	none	none	none	none	n/a
YOR313C	S. cerevisiae	Spore Assembly Genes	SPS4;Protein whose expression is induced during sporulation; not required for sporulation; heterologous expression in E. coli induces the SOS response that senses DNA damage	none	none	none	none	none	none	n/a
YPL027W	S. cerevisiae	Spore Assembly Genes	SMA1;Protein of unknown function involved in the assembly of the prospore membrane during sporulation; interacts with Spo14p	none	none	none	none	none	none	n/a
YPL130W	S. cerevisiae	Spore Assembly Genes	SPO19;Meiosis-specific prospore protein; required to produce bending force necessary for proper assembly of the prospore membrane during sporulation; identified as a weak high-copy suppressor of the spo1-1 ts mutation	none	none	none	none	none	none	n/a
YIL072W	S. cerevisiae	Synaptonemal complex proteins	HOP1;Meiosis-specific DNA binding protein that displays Red1p dependent localization to the unsynapsed axial-lateral elements of the synaptonemal complex; required for homologous chromosome synapsis and chiasma formation	PAAG_04991	PABG_04448	PADG_04843	HCAG_10715	CIMG_01681	Afu6g13050	1
YOR351C	S. cerevisiae	Synaptonemal complex proteins	MEK1;Meiosis-specific serine/threonine protein kinase, functions in meiotic checkpoint, promotes recombination between homologous chromosomes by suppressing double strand break repair between sister chromatids	PAAG_05737	PABG_06307	PADG_04004	HCAG_02982	CIMG_11690	Afu5g07950	1
YLR394W	S. cerevisiae	Synaptonemal complex proteins	CST9;SUMO E3 ligase; required for synaptonemal complex formation; localizes to synapsis initiation sites on meiotic chromosomes; potential Cdc28p substrate	none	none	none	none	none	none	n/a
YDR285W	S. cerevisiae	Synaptonemal complex proteins	ZIP1;Transverse filament protein of the synaptonemal complex; required for normal levels of meiotic recombination and pairing between homologous chromosome during meiosis; potential Cdc28p substrate	none	none	none	none	none	none	n/a
YER106W	S. cerevisiae	Synaptonemal complex proteins	MAM1;Monopolin, kinetochore associated protein involved in chromosome attachment to meiotic spindle	none	none	none	none	none	none	n/a
YGL249W	S. cerevisiae	Synaptonemal complex proteins	ZIP2;Meiosis-specific protein involved in normal synaptonemal complex formation and pairing between homologous chromosomes during meiosis	none	none	none	none	none	none	n/a
YIR025W	S. cerevisiae	Synaptonemal complex proteins	MND2;Subunit of the anaphase-promoting complex (APC); necessary for maintaining sister chromatid cohesion in prophase I of meiosis by inhibiting premature ubiquitination and subsequent degradation of substrates by the APC(Ama1) ubiquitin ligase	none	none	none	none	none	none	n/a
YLR263W	S. cerevisiae	Synaptonemal complex proteins	RED1;Protein component of the axial elements of the synaptonemal complex, involved in chromosome segregation during the first meiotic division; interacts with Hop1p; required for wild-type levels of Mek1p kinase activity	none	none	none	none	none	none	n/a
#H. capsulatum NamI; C. immitis RS; A. fumigatus
Bold: best bi-directional hit
^EST matches are counts of best blast hits to Pb18 transcripts, requiring expect of 1e-10 and 90% identity
